# Supplementary material for: Deciphering Key Foreign Body Reaction-Related Transcription Factors and Genes Through Transcriptome Analysis
Source: Front Mol Biosci. 2022 Mar 8;9:843391. doi: 10.3389/fmolb.2022.843391 (PMC8958039; doi:10.3389/fmolb.2022.843391)
Supplement: Supplementary file 2 [file DataSheet1.xlsx]

## Sheet: legend
Supplementary Tables S1-S15
Table S1. List of the primers
Table S2. The results of differential expressed genes analysis
Table S3. List of GO terms in biological process enriched by differentially expressed genes induced by FBR to silicone implants
Table S4. List of GO terms in molecular function enriched by differentially expressed genes induced by FBR to silicone implants
Table S5. List of GO terms in cellular component enriched by differentially expressed genes induced by FBR to silicone implants
Table S6. List of pathways enriched by differentially expressed mRNAs induced by FBR to silicone implants
Table S7. The results of gene set enrichment analysis
Table S8. List of DEmRNAs in gene modules
Table S9. List of transcription factors and target genes
Table S10. List of DEmRNAs involved in regulation of leukocyte migration
Table S11. List of DEmRNAs involved in processes related to cytokine‒cytokine receptor interaction
Table S12. List of DEmRNAs involved in processes related to phagocytosis
Table S13. List of DEmRNAs involved in ECM organization

## Sheet: Table S1
Table S1. List of the primers
Gene	Primers	Species
Fos-F	CTGAGCCCAAGCCATCCT	Rat
Fos-R	GGAACCAGACAGGTCCACAT
Spp1-F	GCCGAGGTGATAGCTTGGCTTA
Spp1-R	TTGATAGCCTCATCGGACTCCTG
Fn1-F	GAACTTCTACCAGTGCGACTCT
Fn1-R	TGCCTACAGTAACAACCTCTTCTC
Ctgf-F	CTGTAACCTGAGTGACTGTCTGT
Ctgf-R	ACCCTGAGCAAGCCATTTCT
Tlr2-F	CTTCTCCTGTTGATCCTGCTCTTA
Tlr2-R	GCTTTCTTGGGCTTCCTCTTG
Itgb2-F	GGCTGCTGGATAACCTACACT
Itgb2-R	CAGGAGGAGGACACCAATCAG
Itgax-F	CGGTGTGGACAGTGATGGT
Itgax-R	TGTGTTGGCTTGAGTCTATTCTGA
Ccl2-F	CTATGCAGGTCTCTGTCACGCTTC
Ccl2-R	CAGCCGACTCATTGGGATCA
Mmp9-F	GGCTCTCTACTGGGCATTAGG
Mmp9-R	CCTGTGAGTGGGTTGGATTCT
Serpine1-F	GATCCCCAGAGCGTTACTCG
Serpine1-R	GTTGTGGAAACTCACACGCC
Mef2c-F	CACCACCCCATCGAGATACC
Mef2c-R	GCTCCCATCGTAGGAACTGCT
Irf4-F	TTCACTCATTCCTTGCCTACGG
Irf4-R	GCTTTCCAAACGCATCTTCTACT
Srebf1-F	TCCTGGAGCGAGCATTGAA
Srebf1-R	AAGAGCATCTGAGAACTCCCTGT
Myog-F	GATGAAACCATGCCCAACTG
Myog-R	GTGGCGTCTGACACCAACTC
Spi1-F	ATTGATCCCCACCGAAGCAG
Spi1-R	AACCCTTCCATTTTGCACGC

## Sheet: Table S2
Table S2. The results of differential expressed genes analysis
cmp_[|log2FC|,Pvalue,Qvalue]	Up	Down	Total
silicone_control_[1, 0.05, 0.05]	548	336	884
silicone_control_[1.2, 0.05, 0.05]	429	213	642
silicone_control_[1.5, 0.05, 0.05]	286	109	395
The list of differential expressed genes
GeneName	pval	padj	Log2FoldChange	Up/Down
Cthrc1	9.78504e-116	1.55504e-111	3.87359	up
Col12a1	1.96122e-87	1.55839e-83	4.16911	up
C1qtnf3	2.07077e-58	1.09696e-54	4.32974	up
P4ha3	2.42247e-52	9.62447e-49	4.05329	up
Mmp12	2.8908e-48	9.18811e-45	7.78463	up
Cemip	3.4578e-47	9.15857e-44	4.82622	up
Col11a1	3.28536e-46	7.4587e-43	4.73425	up
Msln	7.73117e-44	1.5358e-40	5.61642	up
Sfrp2	8.98301e-39	1.5862e-35	3.2293	up
Bgn	2.20717e-38	3.50764e-35	2.04528	up
Atp1a3	9.38206e-38	1.35545e-34	5.59516	up
Ccl2	1.40578e-34	1.86172e-31	3.29134	up
Thbs1	5.59331e-34	6.83761e-31	4.80474	up
Tnc	6.42397e-34	7.29212e-31	3.1048	up
Adam12	1.67162e-28	1.77102e-25	3.26944	up
Tmem119	1.49887e-27	1.48875e-24	2.8235	up
Col8a1	1.73409e-27	1.62107e-24	3.33778	up
Ssc5d	5.68296e-25	5.01742e-22	1.72646	up
Tnn	2.2664e-24	1.89566e-21	4.77914	up
Gpr176	3.90956e-24	3.10653e-21	3.07392	up
Ccl9	5.36504e-24	4.06006e-21	5.78937	up
C1qtnf5	2.28324e-23	1.64933e-20	1.99028	up
Thbs2	9.95529e-23	6.87867e-20	1.87704	up
Col5a2	1.56509e-22	1.03635e-19	1.48973	up
Loxl1	2.42959e-22	1.54444e-19	1.61098	up
Thy1	5.93109e-22	3.62526e-19	1.61599	up
Lilrb4	1.09282e-21	6.43223e-19	3.46774	up
Ctgf	1.55789e-21	8.84214e-19	2.99064	up
Clec7a	2.98697e-21	1.63686e-18	3.59325	up
Prss35	5.7481e-21	2.94674e-18	4.91224	up
Ptprv	5.70915e-21	2.94674e-18	2.93102	up
Rab31	6.15289e-21	3.05568e-18	1.33044	up
Spp1	1.37996e-20	6.64554e-18	4.09699	up
Nov	2.73991e-20	1.28067e-17	2.77152	up
Itga11	1.39929e-19	6.35356e-17	1.79273	up
Ctsk	1.75726e-19	7.75733e-17	1.30385	up
Olfml2b	2.4877e-19	1.0685e-16	1.47276	up
Pla2g7	2.71266e-19	1.13446e-16	1.48858	up
Hhipl1	3.4763e-19	1.41655e-16	2.53036	up
Ccl7	7.22697e-19	2.87128e-16	3.675	up
Olr1	1.34201e-18	5.20176e-16	4.16616	up
Tes	2.22657e-18	8.42491e-16	1.5929	up
Lrrc15	2.38105e-18	8.79993e-16	4.16096	up
Plod2	2.99085e-18	1.08024e-15	3.26477	up
Ppp1r3c	3.40872e-18	1.20381e-15	-2.09971	down
Mxra8	3.57846e-18	1.23628e-15	1.38344	up
Fbn2	4.74821e-18	1.6055e-15	4.11295	up
Lum	7.6137e-18	2.52077e-15	1.68846	up
LOC102552055	2.36065e-17	7.65622e-15	1.50491	up
Hk3	8.55887e-17	2.72035e-14	4.32232	up
Dpysl3	1.32392e-16	4.10863e-14	1.69092	up
Fndc1	1.34438e-16	4.10863e-14	1.59906	up
Fn1	7.08116e-16	2.12328e-13	2.43077	up
Adam19	1.08581e-15	3.19549e-13	1.40514	up
Col6a1	3.60901e-15	1.04281e-12	1.2283	up
Lipa	1.0343e-14	2.93521e-12	1.87949	up
Tm4sf19	1.67529e-14	4.67081e-12	3.63561	up
Dok3	2.54786e-14	6.98112e-12	1.84959	up
Arsi	2.87014e-14	7.7309e-12	2.63235	up
Itgb2	3.68125e-14	9.75041e-12	2.57611	up
Nid1	4.26273e-14	1.11055e-11	1.18197	up
Cybb	4.58494e-14	1.17522e-11	2.17343	up
Acan	5.41825e-14	1.36678e-11	4.79559	up
Fmod	6.08641e-14	1.51133e-11	2.24524	up
Lyz2	1.57549e-13	3.7936e-11	2.47978	up
Adamts1	1.574e-13	3.7936e-11	1.38245	up
Scarf2	1.82069e-13	4.31856e-11	1.00959	up
Wisp2	1.99052e-13	4.65196e-11	1.72048	up
Myof	2.31568e-13	5.33346e-11	1.22572	up
Gpnmb	2.49667e-13	5.66816e-11	1.9185	up
Myo7a	5.66715e-13	1.26848e-10	1.87783	up
Kif5c	6.8548e-13	1.51301e-10	2.55213	up
Cd83	6.99493e-13	1.52279e-10	1.61299	up
Bves	7.15788e-13	1.5372e-10	-1.96192	down
Clec4d	7.49522e-13	1.58819e-10	2.26518	up
LOC103690996	1.08298e-12	2.26457e-10	1.18514	up
Sertad4	1.36623e-12	2.81975e-10	1.47952	up
Podnl1	1.66804e-12	3.39852e-10	3.32677	up
Col14a1	2.23063e-12	4.48723e-10	1.20803	up
Col6a2	4.40465e-12	8.74983e-10	1.12008	up
Cyth4	7.05853e-12	1.38487e-09	1.5132	up
Gpc6	7.85718e-12	1.52276e-09	2.04846	up
Fbln2	8.34251e-12	1.59734e-09	1.38637	up
Rpl35a	1.12621e-11	2.13069e-09	1.66545	up
Rgs1	1.38057e-11	2.58118e-09	2.82903	up
Fcrl2	1.60004e-11	2.95672e-09	1.805	up
Vegfd	1.67227e-11	3.02533e-09	2.54687	up
Gas6	1.67524e-11	3.02533e-09	1.35777	up
Srpx2	1.74741e-11	3.08554e-09	2.29876	up
Fam198b	1.735e-11	3.08554e-09	2.29009	up
Arg1	1.82749e-11	3.19147e-09	2.24443	up
LOC102553018	2.98421e-11	5.15489e-09	3.83585	up
Itgax	3.09349e-11	5.28621e-09	3.19773	up
Trpv2	3.69043e-11	6.23918e-09	1.46848	up
Retn	4.2835e-11	7.16563e-09	-2.73319	down
Mmp9	4.68648e-11	7.75808e-09	3.48868	up
Slamf6	5.14209e-11	8.42455e-09	6.10266	up
Cd300lb	5.79658e-11	9.39993e-09	1.50577	up
Clec2d	6.85633e-11	1.10061e-08	1.81204	up
Epha3	7.82428e-11	1.24344e-08	2.40079	up
Nmrk2	8.16941e-11	1.28543e-08	-2.45928	down
Cpxm2	8.82049e-11	1.37427e-08	2.20954	up
Chpf	9.47049e-11	1.46121e-08	1.05712	up
Trem2	1.18323e-10	1.80807e-08	3.02923	up
Cyr61	1.30552e-10	1.97594e-08	2.72409	up
Ltbp2	1.93458e-10	2.8733e-08	2.14159	up
Ptafr	2.78189e-10	4.09351e-08	1.4863	up
Slc2a9	2.82532e-10	4.09674e-08	1.10526	up
Gpd1	2.83565e-10	4.09674e-08	-2.4373	down
Pik3r5	3.36819e-10	4.77922e-08	2.11321	up
Basp1	3.61993e-10	5.09097e-08	1.99296	up
Dse	4.0459e-10	5.64013e-08	1.07476	up
Mmp23	4.39083e-10	6.06775e-08	1.17089	up
Plxdc2	4.7286e-10	6.47818e-08	1.61462	up
Timp4	5.3747e-10	7.3004e-08	-1.35977	down
Slc7a11	5.73926e-10	7.72951e-08	2.74631	up
Tlr13	9.03008e-10	1.20593e-07	1.536	up
Car3	9.66807e-10	1.28037e-07	-1.24287	down
LOC500300	9.98284e-10	1.31114e-07	-1.68969	down
Prr32	1.15771e-09	1.50806e-07	-1.89428	down
Has1	1.28929e-09	1.63915e-07	2.15428	up
F2r	1.32155e-09	1.66683e-07	1.36677	up
Mgp	1.712e-09	2.14229e-07	2.03747	up
Plaur	1.77362e-09	2.20206e-07	1.58183	up
Tlr2	1.95617e-09	2.40988e-07	1.81879	up
RGD1561931	2.15031e-09	2.62867e-07	2.84573	up
Ddit4	2.27198e-09	2.75621e-07	-1.89127	down
Lox	2.3991e-09	2.88837e-07	1.31445	up
Scimp	2.42394e-09	2.89633e-07	3.01918	up
Ank1	2.47944e-09	2.94054e-07	-1.93759	down
Col5a1	2.50919e-09	2.95378e-07	1.12181	up
Thrsp	2.9433e-09	3.43933e-07	-3.13729	down
Aldh1a1	3.65184e-09	4.20543e-07	-1.62101	down
Chsy1	3.84265e-09	4.39333e-07	1.26956	up
Laptm5	4.42038e-09	5.01777e-07	1.25192	up
Dkk3	5.29175e-09	5.92229e-07	2.08209	up
Itga8	5.54258e-09	6.15169e-07	2.43674	up
Adamts17	5.57414e-09	6.15169e-07	2.1993	up
C5ar1	6.00578e-09	6.58233e-07	2.06292	up
Inhba	6.83076e-09	7.38465e-07	2.46121	up
Fermt3	6.79971e-09	7.38465e-07	1.51735	up
Kcnn4	7.24905e-09	7.78391e-07	1.95486	up
Myadm	7.39976e-09	7.89242e-07	1.17154	up
AABR07065531.5	8.27731e-09	8.76953e-07	2.29738	up
Plekhg4	8.51137e-09	8.95779e-07	3.66508	up
Flna	9.16661e-09	9.57709e-07	1.02727	up
Serpine1	9.36612e-09	9.66535e-07	3.20736	up
Clec5a	9.7682e-09	9.96165e-07	3.2064	up
Kirrel	9.77862e-09	9.96165e-07	1.01989	up
Plcd4	1.08673e-08	1.09306e-06	-2.08013	down
Mmp2	1.1765e-08	1.17591e-06	1.14292	up
Penk	1.39862e-08	1.38918e-06	2.50159	up
Cpxm1	1.46294e-08	1.44404e-06	1.13575	up
C3ar1	1.56249e-08	1.52746e-06	1.90976	up
Srebf1	1.56667e-08	1.52746e-06	-1.67324	down
Nox4	1.6667e-08	1.61507e-06	1.35632	up
Tnfaip6	2.07576e-08	1.98723e-06	1.19993	up
C1s	2.37993e-08	2.26478e-06	1.31677	up
Wisp1	2.50944e-08	2.37381e-06	2.06403	up
Cdo1	2.58955e-08	2.4351e-06	-2.2173	down
Adamts6	2.63849e-08	2.46652e-06	1.96165	up
Postn	2.70674e-08	2.51553e-06	1.31992	up
Ddah1	2.73083e-08	2.52316e-06	1.35736	up
Clec11a	2.83256e-08	2.60202e-06	1.79547	up
Cd53	2.98106e-08	2.7227e-06	1.54893	up
Cdip1	3.37672e-08	3.04903e-06	-1.04146	down
Ip6k3	3.40494e-08	3.05713e-06	-1.63107	down
Oaf	4.63353e-08	4.06829e-06	1.15832	up
Scg2	4.82531e-08	4.2134e-06	7.34597	up
Parvg	5.08955e-08	4.41985e-06	3.07056	up
Dram1	5.21286e-08	4.48515e-06	1.53064	up
Stbd1	5.2212e-08	4.48515e-06	-1.63764	down
Fjx1	5.45478e-08	4.66061e-06	1.36965	up
Irf4	5.79385e-08	4.91446e-06	1.31265	up
Cald1	5.81373e-08	4.91446e-06	1.00096	up
Trem1	7.04679e-08	5.86322e-06	2.35201	up
AABR07070131.1	7.45011e-08	6.0788e-06	2.76738	up
Col8a2	7.37605e-08	6.0788e-06	1.68181	up
Rassf4	7.45888e-08	6.0788e-06	1.52577	up
Cd68	7.43062e-08	6.0788e-06	1.45038	up
Sypl2	7.94277e-08	6.44012e-06	-1.65129	down
Slc11a1	8.10894e-08	6.54148e-06	2.09072	up
Sox6	8.86977e-08	7.11911e-06	-1.31081	down
Pdk4	1.01234e-07	8.00404e-06	2.24995	up
Pamr1	1.10997e-07	8.73246e-06	2.07623	up
Arhgap22	1.21756e-07	9.48506e-06	1.32935	up
Scpep1	1.25588e-07	9.73579e-06	1.09442	up
Pla2g2d	1.28192e-07	9.88945e-06	1.44922	up
RGD1559482	1.30998e-07	1.00571e-05	1.35028	up
Matk	1.32683e-07	1.0089e-05	1.86396	up
Dok2	1.32646e-07	1.0089e-05	1.23815	up
Wfdc1	1.40954e-07	1.06669e-05	1.60529	up
Adamts7	1.42555e-07	1.07369e-05	1.59373	up
Cd4	1.44225e-07	1.08115e-05	1.1972	up
Cdh2	1.54563e-07	1.1532e-05	1.50285	up
Tmem38b	1.57132e-07	1.16689e-05	-1.34416	down
Mex3b	1.62273e-07	1.19946e-05	1.45549	up
Duox1	1.66388e-07	1.22093e-05	2.14696	up
Aqp7	1.66713e-07	1.22093e-05	-2.69713	down
Spon1	1.68939e-07	1.23155e-05	2.92992	up
Vcan	1.83567e-07	1.33208e-05	1.82263	up
Kcnh2	1.86603e-07	1.34795e-05	-1.53238	down
Lsmem2	1.99274e-07	1.43297e-05	-1.64728	down
Tfrc	2.2377e-07	1.58757e-05	-1.15806	down
Stmn2	2.25342e-07	1.59162e-05	1.85061	up
Angptl4	2.36055e-07	1.65991e-05	2.04252	up
Pqlc3	2.49062e-07	1.74366e-05	1.13643	up
Itgad	2.57007e-07	1.78399e-05	1.84972	up
Kcne4	2.57069e-07	1.78399e-05	1.43087	up
G0s2	2.71633e-07	1.87687e-05	-2.13501	down
RGD1560455	2.90317e-07	1.98014e-05	1.59408	up
Hvcn1	3.2529e-07	2.19047e-05	2.32506	up
Popdc3	3.39726e-07	2.27803e-05	-1.59121	down
LOC308990	3.47798e-07	2.32236e-05	1.54206	up
Adora1	3.56505e-07	2.37054e-05	-2.59465	down
Kif26b	3.60729e-07	2.38863e-05	1.95557	up
Cdh11	4.0767e-07	2.66613e-05	1.36819	up
Ptpro	4.16199e-07	2.71075e-05	1.4136	up
Aard	4.55309e-07	2.95338e-05	3.05234	up
AABR07072602.1	4.70934e-07	3.0256e-05	4.89298	up
Atp6v0d2	4.75963e-07	3.0256e-05	3.89423	up
Tlr8	4.68639e-07	3.0256e-05	1.47249	up
Col6a3	4.75542e-07	3.0256e-05	1.33537	up
Mrap	5.21824e-07	3.30392e-05	-3.18531	down
Cfh	5.30727e-07	3.33593e-05	1.45591	up
Ncf1	5.36889e-07	3.35915e-05	1.41878	up
Cacnb3	5.48679e-07	3.4061e-05	1.08809	up
Crhr2	5.48121e-07	3.4061e-05	-1.69873	down
Slc2a10	5.56724e-07	3.44259e-05	1.04398	up
Gpt2	5.6631e-07	3.4883e-05	-1.36532	down
Fblim1	5.9912e-07	3.67614e-05	2.00093	up
Hmcn1	6.09994e-07	3.71419e-05	1.04593	up
Vsir	6.77165e-07	4.10745e-05	1.03361	up
Adcy5	6.83499e-07	4.1301e-05	-1.1095	down
Cilp2	7.24604e-07	4.3291e-05	1.94841	up
Murc	7.59846e-07	4.52265e-05	-1.68903	down
Carns1	7.88756e-07	4.6772e-05	-1.7429	down
Cdkn2a	7.9228e-07	4.68064e-05	3.81709	up
Dact2	8.21178e-07	4.83339e-05	1.6124	up
Gngt2	8.55764e-07	4.99992e-05	1.63808	up
Mboat1	9.49088e-07	5.50471e-05	1.27511	up
Rbp4	9.61567e-07	5.55681e-05	-2.26327	down
Mdh1	9.68108e-07	5.57434e-05	-1.06086	down
Rfx2	9.83948e-07	5.62478e-05	1.11296	up
Padi2	9.91584e-07	5.64812e-05	-1.77483	down
Cpt1a	1.00389e-06	5.69777e-05	1.17777	up
Mras	1.09169e-06	6.17407e-05	1.01774	up
Nek6	1.11411e-06	6.27854e-05	1.73939	up
Itgb1bp2	1.16554e-06	6.52208e-05	-1.60488	down
Lgmn	1.21323e-06	6.76513e-05	1.52174	up
Fcgr1a	1.23539e-06	6.84068e-05	1.63827	up
Prelp	1.25173e-06	6.90714e-05	1.04847	up
Slc1a4	1.25954e-06	6.92617e-05	1.15294	up
Cyba	1.28855e-06	7.05066e-05	1.26044	up
Fzd1	1.29844e-06	7.06671e-05	1.25285	up
Kcnk12	1.31264e-06	7.1196e-05	4.9167	up
Cnn2	1.41575e-06	7.60107e-05	1.4456	up
Sfrp4	1.45936e-06	7.80879e-05	1.86999	up
Cd14	1.51028e-06	8.02724e-05	1.49029	up
Ybx2	1.50779e-06	8.02724e-05	-1.03174	down
Slc41a2	1.54927e-06	8.20699e-05	1.4725	up
Vnn1	1.65861e-06	8.75702e-05	1.12189	up
Ror2	1.66946e-06	8.78513e-05	1.49518	up
Acsl1	1.72981e-06	9.07266e-05	-2.00975	down
Cidec	1.81141e-06	9.46937e-05	-2.01925	down
Plin1	1.96911e-06	0.0001026	-2.41048	down
Efemp2	2.22792e-06	0.000114955	1.25657	up
Cx3cr1	2.2551e-06	0.000115981	3.37347	up
Insc	2.31163e-06	0.000118505	2.23703	up
Cmtm7	2.35035e-06	0.000120102	1.026	up
Nrg1	2.3907e-06	0.000121034	2.8732	up
Cd84	2.39924e-06	0.000121034	2.53979	up
F2rl2	2.41429e-06	0.000121034	1.83841	up
Cd44	2.37942e-06	0.000121034	1.19873	up
Tyrobp	2.46093e-06	0.000122984	1.32894	up
Unc93b1	2.47545e-06	0.000123281	1.11269	up
Myoz3	2.48237e-06	0.000123281	-1.34518	down
Fzd2	2.54727e-06	0.00012611	1.24887	up
Tnfrsf11b	2.62336e-06	0.000129073	1.27372	up
NEWGENE_621351	2.66191e-06	0.000130565	1.24512	up
Agpat2	2.76715e-06	0.000134894	-2.13817	down
Hmox1	2.8248e-06	0.000137107	1.51949	up
L2hgdh	2.8298e-06	0.000137107	-1.19651	down
Steap2	2.86347e-06	0.000138317	1.41009	up
Fosb	2.8935e-06	0.000139344	3.34593	up
Sh3rf3	3.03976e-06	0.000145069	2.67824	up
Cd180	3.06176e-06	0.000145681	1.65582	up
Adcy7	3.34767e-06	0.000157867	1.10724	up
Tgfb3	3.36087e-06	0.000158021	1.44511	up
Ctss	3.7288e-06	0.000174803	1.15379	up
Socs3	3.76744e-06	0.000176095	1.10619	up
Ramp3	3.80185e-06	0.000177182	1.47066	up
Metrnl	3.88116e-06	0.000180349	1.03973	up
Ntm	4.1456e-06	0.000191517	1.61522	up
Acta2	4.21667e-06	0.000194236	1.34165	up
Sctr	4.28551e-06	0.000196269	1.57896	up
Ccl17	4.39751e-06	0.000200244	3.53086	up
Fstl1	4.42396e-06	0.000200873	1.12333	up
Arhgap45	4.45181e-06	0.000200989	1.19617	up
Cryab	4.44099e-06	0.000200989	-1.45797	down
Atp10a	4.49419e-06	0.000202328	1.2019	up
Tnfsf9	4.52799e-06	0.000203274	1.63781	up
Gxylt2	4.56356e-06	0.000204293	1.52225	up
Mmp14	4.63648e-06	0.000206395	1.00151	up
LOC689757	4.69336e-06	0.000207979	2.6466	up
Tmem179	4.69825e-06	0.000207979	-2.76143	down
Kcnb1	4.94944e-06	0.00021849	-1.64198	down
Lbp	4.99272e-06	0.000218919	4.17072	up
Cap2	5.00048e-06	0.000218919	-1.27534	down
Cdkn1c	5.08887e-06	0.000222177	1.9302	up
Dtna	5.54073e-06	0.000240583	-1.52922	down
Bmp3	5.72348e-06	0.000247841	1.94513	up
Il10ra	5.75187e-06	0.000248393	1.73364	up
Vgll3	5.78592e-06	0.000249187	1.04386	up
Tbxas1	5.94876e-06	0.000253294	1.81132	up
Tagln	5.96099e-06	0.000253294	1.38843	up
Lpxn	6.01439e-06	0.000254204	1.16555	up
Mcoln2	6.14808e-06	0.000259165	2.68289	up
Ocstamp	6.27589e-06	0.000263853	6.03084	up
Tbc1d9	6.33214e-06	0.000265515	1.13979	up
Ptx3	6.41893e-06	0.000268447	3.07498	up
Synpo2l	6.48376e-06	0.000270446	-1.36619	down
Cd33	6.76153e-06	0.000280559	1.21886	up
Prkaa2	6.81319e-06	0.000281967	-1.3317	down
Mchr1	6.83296e-06	0.000282051	-2.21373	down
Sash3	6.96236e-06	0.000284818	1.80577	up
Pkia	6.9717e-06	0.000284818	-1.52523	down
Kcnj12	6.945e-06	0.000284818	-1.79091	down
Ptpn7	7.22888e-06	0.000294568	1.45792	up
Lgi2	7.3135e-06	0.000296495	-1.68553	down
Fxyd5	7.3327e-06	0.000296517	1.07248	up
Cotl1	7.4196e-06	0.00029927	1.64816	up
Antxr1	7.59686e-06	0.000305644	1.02527	up
Reep1	7.83368e-06	0.000314376	-1.44497	down
Igsf10	7.94746e-06	0.000318139	1.09252	up
C6	8.01516e-06	0.000320043	1.10946	up
Bin2	8.43958e-06	0.000335304	1.59976	up
Lrrc25	8.73383e-06	0.000344412	1.40904	up
Piwil2	9.00473e-06	0.000353341	3.3733	up
Agt	9.00312e-06	0.000353341	-1.75082	down
Atp8b4	9.21539e-06	0.00035983	1.86082	up
LOC102547056	9.59501e-06	0.000373735	1.08429	up
Gys2	1.00209e-05	0.000389368	-2.22127	down
Tnfsf18	1.02612e-05	0.000397734	1.95326	up
RGD1307461	1.04183e-05	0.000402841	-1.79066	down
Slamf8	1.20926e-05	0.000463073	2.03861	up
Ncf4	1.20699e-05	0.000463073	1.57455	up
Rflna	1.23117e-05	0.000469201	2.48689	up
Il2ra	1.26151e-05	0.000479615	2.76172	up
P2rx6	1.37896e-05	0.000521773	-1.74762	down
Sorcs2	1.39021e-05	0.000523581	1.33722	up
Dhrs7c	1.39033e-05	0.000523581	-1.56952	down
Phldb2	1.41433e-05	0.000531358	1.28381	up
Cd300a	1.42786e-05	0.000533919	1.73142	up
Gabre	1.47924e-05	0.000550541	-1.51193	down
Prkag3	1.5347e-05	0.000567753	-1.55714	down
Cmbl	1.55824e-05	0.000573232	-1.34618	down
Timp1	1.57207e-05	0.000576984	2.23492	up
LOC680910	1.60664e-05	0.000585612	3.81753	up
Rasgrf1	1.64044e-05	0.000594067	2.34098	up
Casc4	1.64105e-05	0.000594067	1.0445	up
Aadat	1.66614e-05	0.00060178	-4.23887	down
Synm	1.67413e-05	0.000603293	-1.12208	down
Clec12a	1.69323e-05	0.000608796	2.14473	up
Amot	1.72297e-05	0.0006167	-1.55749	down
Cdhr1	1.80484e-05	0.000641667	2.30966	up
Slc37a2	1.87194e-05	0.000664037	1.32928	up
Kcnn3	1.89222e-05	0.000669303	-1.35962	down
Serping1	1.95315e-05	0.000686715	1.26023	up
Steap1	1.96388e-05	0.000688961	2.51685	up
Sec14l5	2.05806e-05	0.000717253	-1.76839	down
Trim55	2.06996e-05	0.000718249	-1.35956	down
Scamp5	2.2071e-05	0.000759205	1.27821	up
Mafa	2.22056e-05	0.000762186	-1.52238	down
Mup5	2.25195e-05	0.000767983	-1.6379	down
Spi1	2.28644e-05	0.000778075	1.28346	up
Glb1l	2.29369e-05	0.000778875	1.00828	up
Fgr	2.32286e-05	0.000786776	1.9687	up
Fam71f1	2.48297e-05	0.000834235	3.84182	up
Tpi1	2.49444e-05	0.000836321	-1.23449	down
LOC500473	2.54478e-05	0.000846058	-3.16562	down
Myog	2.57967e-05	0.000855868	-1.81604	down
Tbx18	2.60502e-05	0.000862477	1.32265	up
Mettl22	2.64348e-05	0.000873392	-1.1965	down
Fhl2	2.65952e-05	0.000875774	1.52461	up
Apobec2	2.68758e-05	0.00088246	-1.21202	down
Fibin	2.75152e-05	0.000897888	1.89519	up
Pknox2	2.74605e-05	0.000897888	-1.06196	down
Klhl30	2.75931e-05	0.000898586	-1.23399	down
B4galt5	2.79234e-05	0.000907481	1.17147	up
Afap1l1	2.84286e-05	0.000921315	-1.09151	down
Dio3	2.94732e-05	0.000950078	6.80027	up
Pax8	2.98473e-05	0.000960188	2.32176	up
Kcnk2	3.03345e-05	0.000968689	1.64098	up
Cd163l1	3.03554e-05	0.000968689	1.20739	up
Igsf1	3.07087e-05	0.000976045	-2.12977	down
Duoxa1	3.18701e-05	0.0010017	1.70637	up
Fbln7	3.1894e-05	0.0010017	1.31688	up
Cfap44	3.28448e-05	0.00102548	1.79157	up
Tnfaip8l2	3.2799e-05	0.00102548	1.21771	up
Thbs3	3.27983e-05	0.00102548	1.2078	up
Kank4	3.38928e-05	0.00105613	1.51296	up
Itgb6	3.39698e-05	0.00105646	-1.09287	down
Pnpla3	3.41914e-05	0.00106127	-1.95186	down
AABR07065531.1	3.47864e-05	0.00107215	2.92499	up
Ccr5	3.47336e-05	0.00107215	1.86274	up
Rxrg	3.48118e-05	0.00107215	-1.23726	down
Cass4	3.64073e-05	0.0011084	1.46761	up
Slc7a10	3.67475e-05	0.00111449	-1.96273	down
En1	3.6839e-05	0.00111513	1.18064	up
Acsl6	3.69627e-05	0.00111675	-1.39314	down
Plpp7	3.89467e-05	0.00117224	-1.22752	down
Abcd2	3.9269e-05	0.0011797	-1.62188	down
Mlxipl	4.13085e-05	0.00123166	-1.50479	down
Camk2a	4.2664e-05	0.00126496	-1.45579	down
Jph2	4.26642e-05	0.00126496	-1.48931	down
Jph1	4.30381e-05	0.00127367	-1.53426	down
Myo1g	4.38526e-05	0.00129296	1.51207	up
Rpp25	4.40542e-05	0.0012965	2.10106	up
Ltc4s	4.45812e-05	0.00130958	1.45747	up
ENSRNOG00000057390	4.56842e-05	0.00133824	2.74988	up
RGD1310110	4.57252e-05	0.00133824	2.16957	up
Ptpre	4.59653e-05	0.00134279	1.19728	up
Gria2	4.66428e-05	0.00136009	-1.43642	down
Tfcp2l1	4.68896e-05	0.00136228	-1.23347	down
P2rx5	4.68604e-05	0.00136228	-1.84497	down
Fras1	4.76666e-05	0.00138233	-1.13531	down
Ppargc1a	4.80225e-05	0.00139012	-1.13007	down
Cd300le	4.91349e-05	0.00141715	1.17216	up
Myrf	5.14463e-05	0.00148113	1.65141	up
Micall2	5.21518e-05	0.00149414	1.46127	up
Myo1f	5.21803e-05	0.00149414	1.41774	up
Acaca	5.20394e-05	0.00149414	-1.85541	down
Pxmp2	5.37527e-05	0.0015364	-1.2162	down
Pcsk5	5.98998e-05	0.00169382	1.80833	up
Gbe1	6.00353e-05	0.00169464	-1.10082	down
Slc6a12	6.23385e-05	0.00175342	3.72501	up
Atp1b4	6.3141e-05	0.00177286	-1.38385	down
Ncf2	6.4247e-05	0.00179756	1.56806	up
Ly49si1	6.47439e-05	0.00180828	1.33777	up
C1r	6.53761e-05	0.00182125	1.00653	up
Grifin	6.64587e-05	0.00184321	-2.21198	down
Nckap1l	6.74529e-05	0.00186104	1.04572	up
Rab32	6.73775e-05	0.00186104	1.03961	up
Abca4	6.77384e-05	0.00186429	1.67218	up
Fam78a	6.82711e-05	0.00187386	-1.2979	down
Sgcd	6.87739e-05	0.0018844	-1.06482	down
Bin1	6.89134e-05	0.00188498	-1.20972	down
Vav1	7.03084e-05	0.00191188	1.24574	up
Hcls1	7.04692e-05	0.00191188	1.2437	up
Smyd1	7.02414e-05	0.00191188	-1.40737	down
Xirp2	7.14206e-05	0.00193359	-1.43006	down
Fcer1g	7.20313e-05	0.0019468	1.11727	up
Comp	7.3353e-05	0.00197916	3.07771	up
Ackr3	7.4345e-05	0.00200253	1.05739	up
Asb5	7.5496e-05	0.00202645	-1.56852	down
Clec4e	7.71928e-05	0.00206111	2.15726	up
Pgam2	7.72981e-05	0.00206111	-1.39913	down
Ankrd9	7.7511e-05	0.00206333	-1.30793	down
Adh1	8.14929e-05	0.00216208	-1.42817	down
Csf2ra	8.17366e-05	0.00216493	1.10767	up
AC128059.3	8.2498e-05	0.00217872	6.34749	up
Tnnc1	8.25313e-05	0.00217872	-1.16844	down
Cacng1	8.47349e-05	0.00222212	-1.31321	down
Fcgr2b	8.62379e-05	0.00225781	1.91075	up
Esm1	8.64291e-05	0.0022591	1.40163	up
Casq1	8.88216e-05	0.00231023	-1.3574	down
Unc5c	9.18391e-05	0.00238482	1.44828	up
Pi16	9.20746e-05	0.00238703	1.46096	up
Akr1b10	9.2672e-05	0.00239861	1.33371	up
Cdnf	9.38254e-05	0.00242451	-1.21637	down
Serpine2	9.41633e-05	0.00242929	1.21261	up
Acsm5	9.59822e-05	0.0024722	-2.04578	down
LOC100363502	9.89538e-05	0.00253641	-1.08711	down
LOC100911825	9.94302e-05	0.00254043	1.17588	up
Slit2	9.9357e-05	0.00254043	1.13817	up
Glipr1	0.000103349	0.00262787	1.2281	up
Stc2	0.000104055	0.0026379	1.93306	up
Rnf128	0.000104241	0.0026379	1.44074	up
Nfam1	0.000104114	0.0026379	1.35158	up
Ly6l	0.0001074	0.00269638	5.66978	up
Myl2	0.000109142	0.00273578	-1.51391	down
Bmp5	0.000109433	0.00273876	-2.10704	down
Tm6sf2	0.000109891	0.00274589	-2.24672	down
Spn	0.000111664	0.00278145	1.98607	up
Tnfsf8	0.000112046	0.00278225	2.68782	up
Hrc	0.00011351	0.00280546	-1.08593	down
Gria1	0.000115394	0.00283876	3.23586	up
Lrrc20	0.000115644	0.00284052	-1.15472	down
Folr2	0.000118446	0.00289146	1.08782	up
Myl3	0.000117911	0.00289146	-1.19894	down
Hspa1l	0.000118382	0.00289146	-1.3072	down
Nexn	0.000121588	0.00295455	-1.11904	down
Ldb3	0.000121501	0.00295455	-1.22074	down
AABR07013255.1	0.000122341	0.0029683	1.74864	up
Dok5	0.000123118	0.00298262	-1.77039	down
Rragd	0.000126514	0.00304629	-1.37308	down
Tmem233	0.000127541	0.00306639	-1.59378	down
Lcp1	0.000129222	0.00310212	1.08061	up
P2ry6	0.000131351	0.00314845	1.35623	up
Mir675	0.000132033	0.00316005	-1.27604	down
Hck	0.000132759	0.00316447	1.33367	up
Ptprc	0.000132756	0.00316447	1.22599	up
Coq8a	0.000132815	0.00316447	-1.03299	down
Dok7	0.000134699	0.00319676	-1.49208	down
Adgrd1	0.00013589	0.00321843	1.17663	up
Hspb3	0.000136117	0.003219	-1.47721	down
Myf6	0.000139379	0.00328516	-1.37312	down
Mst1	0.000139534	0.00328516	-2.09791	down
Cxcl6	0.000142666	0.00334138	5.94016	up
Zfp385b	0.000142763	0.00334138	-1.64266	down
Lmod3	0.000144968	0.003383	-1.21748	down
Mmp19	0.000147279	0.00342188	1.44003	up
Kcnc4	0.00014689	0.00342188	-1.46563	down
Fhl1	0.00014774	0.00342258	-1.07292	down
Aldh1l1	0.00014762	0.00342258	-1.11545	down
Stac3	0.000148021	0.00342408	-1.23466	down
S1pr3	0.000148841	0.00343806	1.0084	up
Lynx1	0.0001496	0.00345056	-1.02125	down
Dmpk	0.000151668	0.0034932	-1.202	down
Fabp1	0.000155633	0.00357415	-3.70543	down
Tnip3	0.000156386	0.00358111	2.65549	up
Six2	0.000160194	0.00365776	2.80668	up
C1qb	0.000162845	0.00370233	1.26656	up
Cdh15	0.000164188	0.00372754	-1.2597	down
Selplg	0.000164549	0.00373041	1.49863	up
Gca	0.000165648	0.00374464	-1.03247	down
AABR07021213.1	0.000165547	0.00374464	-2.26875	down
Agl	0.000166795	0.0037652	-1.19533	down
Emilin2	0.000167506	0.0037759	1.08977	up
Piezo2	0.000171578	0.0038513	1.3812	up
Cnr2	0.000172283	0.00386167	1.6491	up
Kcna5	0.000173929	0.00389308	-1.45912	down
Clcn4	0.000174871	0.00390317	-1.11133	down
Abcb9	0.000176317	0.00392991	-1.541	down
LOC100912195	0.000178659	0.00397097	-1.22585	down
Cryaa	0.00017944	0.00397721	4.08353	up
Cycs	0.000180676	0.00399903	-1.08481	down
Pstpip2	0.000181058	0.0040019	-1.20669	down
LOC100911486	0.000182114	0.00401143	1.6574	up
Bcl2a1	0.000182246	0.00401143	1.48305	up
Rn60_10_0923.1	0.000182164	0.00401143	-3.0459	down
Cd86	0.000182582	0.00401327	1.23409	up
Smarcd3	0.000183232	0.00402199	-1.126	down
Btk	0.000187129	0.00408496	1.12717	up
C2	0.000190304	0.00413722	1.34673	up
Ubac1	0.000190245	0.00413722	-1.02464	down
Fsd1l	0.000194619	0.00421948	-1.17544	down
Galc	0.000195122	0.00422463	1.16012	up
Pacsin3	0.000195465	0.0042263	-1.06978	down
Aqp4	0.000196973	0.00424734	-1.40484	down
Klhl40	0.000202128	0.00432977	-1.15013	down
Tnnt1	0.000207094	0.00442952	-1.12856	down
Carnmt1	0.000207555	0.00443343	-1.05089	down
Mir199a2	0.000217043	0.0046105	1.68763	up
LOC103690317	0.000224065	0.00473517	1.66627	up
Ctsz	0.000228576	0.00482408	1.2684	up
Fsd2	0.000235226	0.00493819	-1.18277	down
Tubb3	0.000238835	0.00499417	1.40097	up
Asb9	0.00023858	0.00499417	-1.49152	down
Arnt2	0.000239935	0.00501058	1.88533	up
MGC105649	0.000242846	0.0050647	1.30856	up
Mt3	0.000244888	0.0050922	2.42035	up
Gfpt2	0.000245446	0.0050922	1.1173	up
Ms4a6c	0.000247096	0.00510278	1.56732	up
Nlrp3	0.000247441	0.00510278	1.30678	up
Myadml2	0.000247476	0.00510278	-1.34171	down
Samsn1	0.000250129	0.00514236	1.47006	up
AABR07006310.1	0.00025054	0.00514417	1.97991	up
Fabp4	0.000250911	0.00514514	-1.31275	down
Dusp27	0.000254338	0.0052011	-1.28955	down
Pc	0.00026233	0.00533796	-1.87035	down
Susd3	0.000266397	0.00541379	1.45659	up
Fos	0.000270146	0.00547618	1.87739	up
Mef2c	0.000270156	0.00547618	-1.10695	down
Matn4	0.000274545	0.00555804	1.0873	up
Ablim2	0.000274999	0.00556017	-1.01129	down
Prkcq	0.000281443	0.00566164	-1.06163	down
Gpr183	0.000282374	0.00567319	1.22836	up
Msc	0.00029456	0.00588084	1.39995	up
Camk1d	0.000299171	0.00594128	1.00408	up
Bst1	0.000302573	0.00598816	1.84149	up
Adssl1	0.00030298	0.00598875	-1.09903	down
Asb12	0.000306659	0.00605395	-1.33716	down
Clec4a2	0.000308528	0.00608328	2.76914	up
Fitm1	0.000310924	0.00611534	-1.15303	down
Fmo2	0.000313431	0.00615703	-1.2104	down
Myh7	0.000317573	0.00621537	-1.08147	down
Tmem150b	0.000320524	0.0062654	1.82882	up
Sel1l3	0.000324467	0.00633468	-1.26201	down
Capn3	0.000330866	0.0064359	-1.17729	down
Mylk4	0.000335374	0.00651553	2.86513	up
Nlrc4	0.00033578	0.00651553	1.50154	up
Cdhr4	0.000344715	0.00664831	5.15916	up
Msr1	0.000347082	0.00668586	1.27501	up
Tceal5	0.000350384	0.00673313	-1.57809	down
Tmod4	0.000352454	0.00676473	-1.19956	down
Fam184b	0.000353154	0.00676999	-1.89075	down
Rprml	0.000369087	0.00701618	-1.12208	down
Cxcr5	0.00037102	0.00704451	-1.13127	down
Cacnb1	0.000371506	0.00704531	-1.1777	down
Emilin1	0.000374548	0.00709454	1.63717	up
Mylpf	0.000375748	0.0071088	-1.40336	down
Cd300lf	0.000378585	0.00713699	2.06152	up
Lrrc38	0.000383041	0.00721243	-1.3804	down
Slamf9	0.000383707	0.00721642	1.92394	up
Cfl2	0.000391889	0.00736159	-1.05736	down
Kcnab2	0.000408941	0.00763677	1.11065	up
Tmem106a	0.000413817	0.00771876	1.3209	up
Smpx	0.000414706	0.00772628	-1.48488	down
Ckmt2	0.000416492	0.00774178	-1.26943	down
Zc3h12d	0.000420296	0.00780296	1.30576	up
Fndc4	0.000426143	0.00790229	1.1409	up
Ube2c	0.000428668	0.00793595	1.21068	up
Tnnc2	0.000431744	0.00797823	-1.31922	down
LOC102549948	0.000435021	0.00801084	3.8953	up
Arl11	0.000438029	0.00805689	1.0017	up
LOC100911515	0.000445421	0.00817894	-1.1254	down
Tnni1	0.000448947	0.00822915	-1.10318	down
Pgm1	0.000450912	0.00825564	-1.11437	down
Tifa	0.000453497	0.00829341	1.08329	up
Cacna2d1	0.000459351	0.00836199	-1.13041	down
Unc45b	0.000466317	0.0084599	-1.119	down
Napsa	0.000472697	0.00856568	1.58918	up
Car14	0.000480011	0.0086867	-1.07096	down
Atp2b3	0.000480469	0.0086867	-1.41179	down
Lrrc39	0.000483988	0.00874038	-1.39438	down
Ccnf	0.000486465	0.0087652	1.13976	up
AABR07030501.1	0.000489827	0.00881391	-1.36531	down
Prokr2	0.000498771	0.00893627	6.54069	up
Fgf16	0.000499668	0.00894225	1.76188	up
Rasl11b	0.000507695	0.0090655	1.02617	up
Ksr2	0.00051851	0.00923785	-2.49003	down
Ier5l	0.000521954	0.00926855	1.06519	up
AABR07052585.2	0.000523441	0.00928407	-1.02203	down
Tigd4	0.000526757	0.00933247	-1.65816	down
Il1rl1	0.000538768	0.00952403	1.57378	up
Sgca	0.000551593	0.00970755	-1.06309	down
Dact1	0.000552444	0.00971178	1.10187	up
C1qc	0.000554468	0.00972088	1.09877	up
Hspb2	0.000554798	0.00972088	-1.01922	down
C1qa	0.00055882	0.00976209	1.04785	up
Dgat2	0.000558992	0.00976209	-1.38491	down
Tusc5	0.000571898	0.00993289	-1.34784	down
Htra3	0.000577683	0.0099572	1.30928	up
Cd37	0.000577272	0.0099572	1.10942	up
Kcnj11	0.000575555	0.0099572	-1.26708	down
Chrnd	0.00057734	0.0099572	-1.45075	down
Srl	0.00058668	0.0100577	-1.038	down
Pdlim3	0.000603031	0.0103047	-1.05993	down
Nr4a3	0.000608768	0.0103693	1.24901	up
Pstpip1	0.000617459	0.0105061	1.15314	up
AABR07030791.1	0.00062977	0.0106895	3.88415	up
Cd5l	0.000630259	0.0106895	2.67271	up
Sh3bgr	0.000647457	0.0109006	-1.1775	down
Cystm1	0.000660248	0.0110565	-1.18079	down
RT1-Ba	0.000665197	0.0111043	1.09206	up
Tuba8	0.00066913	0.0111582	-1.13599	down
Cd300lg	0.000675367	0.0112387	-1.10967	down
Tbc1d10c	0.000678785	0.0112656	-1.03786	down
Cox6a2	0.000679029	0.0112656	-1.38629	down
Kcna3	0.000692646	0.0114423	2.04011	up
Mlc1	0.000699348	0.0115411	-1.98173	down
Prnd	0.000705213	0.0116258	4.27713	up
Daglb	0.000707694	0.0116454	1.153	up
Lipe	0.000712088	0.0116545	-1.05979	down
Il12rb2	0.000725406	0.0118116	-1.25651	down
Ppp1r1a	0.000726319	0.0118144	-1.44906	down
Smtnl2	0.000730202	0.0118654	-1.13691	down
Mrgprg	0.000756635	0.0122324	4.59559	up
Kbtbd12	0.000763591	0.0122824	-1.22805	down
Best3	0.000769536	0.012353	-1.56051	down
Tnni2	0.00078262	0.0125377	-1.22802	down
Phka1	0.00078506	0.0125641	-1.04906	down
RT1-Bb	0.000789174	0.0125793	1.49751	up
Gria3	0.000788025	0.0125793	1.15828	up
Akap6	0.000801559	0.0127468	-1.22565	down
AABR07031489.1	0.000806711	0.0128074	-1.50473	down
Rtn2	0.000808856	0.0128287	-1.14597	down
Adamts20	0.000812022	0.012866	-1.21728	down
Kcnk13	0.000815225	0.0129039	1.26213	up
Asrgl1	0.000819049	0.0129387	-1.07577	down
Myl1	0.000824004	0.0129899	-1.22478	down
Ifitm1	0.000828723	0.0130397	1.40153	up
Gpr39	0.000833117	0.0130958	5.59968	up
Gabra1	0.000837506	0.0131259	4.53008	up
Ifitm10	0.000837418	0.0131259	-1.0055	down
Epsti1	0.000846256	0.0132499	1.37905	up
AABR07057844.2	0.000854724	0.0133531	-2.18353	down
Klhl31	0.000857042	0.0133662	-1.22032	down
Tmem182	0.000875866	0.013633	-1.062	down
Wfikkn2	0.000880713	0.013695	1.37965	up
Coro1a	0.000893485	0.0138665	1.35456	up
Srpk3	0.000897279	0.0138847	-1.17889	down
LOC102547817	0.000912911	0.0140581	-1.73029	down
Gpr65	0.000916536	0.0140866	2.16814	up
Lpl	0.000916135	0.0140866	-1.42596	down
Hacd1	0.000918886	0.0141091	-1.27576	down
LOC100359600	0.000920984	0.0141141	1.23058	up
Trdn	0.000952897	0.0144913	-1.07671	down
Arhgap30	0.000978001	0.0147741	1.03439	up
Myom2	0.000979878	0.0147884	-1.0817	down
AABR07062183.1	0.000983009	0.0148216	1.15814	up
Glis3	0.000984619	0.0148318	1.74626	up
Bicd1	0.00101039	0.015134	1.30454	up
Siglec8	0.00101473	0.0151638	1.35321	up
Prr7	0.00102672	0.0152777	1.31838	up
Adipoq	0.00105867	0.0156908	-1.32591	down
Adora2b	0.00107448	0.0158312	1.06732	up
Acot13	0.00107401	0.0158312	-1.00144	down
Cav3	0.00109478	0.0160797	-1.20232	down
Tmem52	0.00109706	0.0160984	-1.10222	down
Col22a1	0.00109993	0.0161255	-1.85712	down
Echdc3	0.00110888	0.0162268	-1.08055	down
Ryr1	0.00113557	0.0165261	-1.12237	down
Macrod1	0.00115073	0.0166856	-1.03898	down
Myom1	0.00117858	0.0170272	-1.05416	down
Rbm20	0.00117965	0.0170273	-1.11213	down
Krtap11-1	0.00118698	0.0171175	-1.28364	down
Ncam1	0.00119894	0.0172431	1.41092	up
AABR07001519.1	0.00121232	0.0173726	-1.14108	down
Ano5	0.00122875	0.0175605	-1.19335	down
Lmcd1	0.00127979	0.0181755	-1.14194	down
Arpp21	0.00128251	0.0181817	-1.05425	down
Cacng6	0.00133272	0.0187429	-1.19424	down
Clec4a3	0.00133909	0.0188121	1.39059	up
Rec8	0.00139664	0.0193677	-2.02476	down
Chst2	0.00142634	0.0196919	1.19587	up
Trim72	0.00142869	0.0196919	-1.05627	down
Selenow	0.00143903	0.0198001	-2.11194	down
Myoz1	0.00144122	0.019813	-1.11898	down
Gdf10	0.00145408	0.019926	-1.22124	down
Tceal3	0.00146101	0.0199986	-2.33502	down
Mpo	0.00148265	0.0202599	-2.50929	down
Mlf1	0.00148752	0.020309	-1.26667	down
Phospho1	0.0014891	0.0203131	-1.05352	down
Vcam1	0.00153153	0.0208026	1.20283	up
Trnp1	0.0015591	0.0210864	1.52175	up
Capn6	0.00155884	0.0210864	1.30841	up
Treml2	0.00160619	0.0215405	1.81336	up
Cxcr4	0.00160835	0.0215514	1.13225	up
Kcnt2	0.00163993	0.021823	1.25464	up
Dsn1	0.00164535	0.021828	1.06525	up
AC094647.2	0.00164836	0.0218298	-4.13089	down
Cmya5	0.00165408	0.0218442	-1.03747	down
Acyp2	0.00165339	0.0218442	-1.2552	down
Aldh1a3	0.00166871	0.0219711	1.01297	up
Tmod1	0.0016681	0.0219711	-1.11743	down
Kcne3	0.00168886	0.0221265	1.17781	up
Mllt11	0.00171602	0.0224083	-1.13286	down
F7	0.0017217	0.0224641	4.64807	up
Eno3	0.00176331	0.0227826	-1.09815	down
Agbl1	0.00176483	0.0227837	-1.10273	down
Tifab	0.00178318	0.0229645	1.25119	up
Themis2	0.00181144	0.0232531	1.16423	up
Neurl1	0.00182395	0.0233948	-1.03965	down
Spc24	0.00183452	0.0234437	1.15228	up
Svip	0.00183383	0.0234437	-1.05849	down
Exoc3l4	0.00185091	0.0235694	-1.15256	down
Lrrc30	0.0018968	0.0239618	-1.99357	down
Mypn	0.00190243	0.0239948	-1.092	down
Vwa1	0.00190911	0.02406	1.15863	up
Hhatl	0.001912	0.0240772	-1.04171	down
Sfrp1	0.00191772	0.0240985	1.02716	up
Adam11	0.00191824	0.0240985	-1.00696	down
RGD1562652	0.00192462	0.0241406	2.45724	up
Lrrc17	0.00193261	0.0241999	1.13573	up
Mstn	0.00198793	0.02472	-1.57196	down
Lbx1	0.00199216	0.0247377	-1.17934	down
Ces1a	0.00199247	0.0247377	-1.77133	down
LOC102550325	0.0020118	0.0249582	-1.34078	down
Apoc4	0.00203964	0.0251467	1.80963	up
Rnase2	0.00208664	0.0255477	3.26843	up
Grem1	0.0020837	0.0255477	1.50858	up
Mybph	0.00208574	0.0255477	-1.06083	down
RGD1562029	0.00208956	0.0255518	-1.44962	down
Tmem173	0.00209934	0.0256242	1.12439	up
Gjb2	0.00212005	0.0257583	1.60757	up
LOC691485	0.0021173	0.0257583	-2.02803	down
LOC100362814	0.00212379	0.0257643	-1.14494	down
Ccbe1	0.00215214	0.0260273	1.58311	up
LOC102549869	0.00215671	0.0260273	1.13877	up
Sptb	0.00218777	0.0262598	-1.05854	down
Rpl3l	0.00222098	0.0265083	-1.07615	down
Chst1	0.00224095	0.0266765	1.20426	up
Ccrl2	0.00225715	0.0267691	1.06643	up
Nat8l	0.00226662	0.0268614	-1.64267	down
St8sia5	0.00229691	0.0271596	-1.36699	down
Fbn1	0.00235765	0.0277745	1.08407	up
RT1-CE16	0.00238065	0.028004	11.8695	up
Trpm8	0.00239079	0.0280689	2.20123	up
AABR07012826.1	0.00244597	0.0285819	2.95091	up
C4a	0.00247385	0.0288652	1.25161	up
Pcdha4	0.00248235	0.0289432	1.33256	up
C3	0.00249592	0.0290588	3.5934	up
Arx	0.00251271	0.0292047	-1.36413	down
Cox8b	0.00252047	0.0292496	-1.5127	down
AABR07044049.1	0.00252152	0.0292496	-1.79568	down
Esrrg	0.0025642	0.0296365	-1.18094	down
Ffar4	0.00277797	0.031489	-1.94169	down
Tnfrsf8	0.00279782	0.0316688	1.63253	up
Cpne6	0.00283139	0.0320031	-3.66532	down
Serpinb6b	0.00285196	0.0322128	1.01839	up
Uchl1	0.00285953	0.0322753	1.19689	up
Col6a5	0.00286646	0.0323077	4.51667	up
Dupd1	0.00287353	0.0323643	-1.3013	down
Hfe2	0.00290667	0.0325932	-1.1083	down
Il2rg	0.00294706	0.0329358	1.20888	up
Pappa	0.0029612	0.0330705	1.33878	up
Enkur	0.00300121	0.0334468	1.68356	up
Trim46	0.00300533	0.0334693	1.22186	up
C4a	0.00308346	0.0341718	1.31641	up
Hif3a	0.00309046	0.0341779	-1.99625	down
Siglec1	0.00309755	0.0341997	1.76486	up
LOC497796	0.00313676	0.0345457	1.284	up
Ddo	0.00321078	0.0352145	-1.35155	down
Ptprq	0.00321355	0.0352206	-1.29573	down
Hspb7	0.00321877	0.0352534	-1.0459	down
Chsy3	0.0032492	0.0354159	1.14912	up
Pvalb	0.00327367	0.0356337	-1.40269	down
Adcyap1r1	0.0032846	0.0356793	-1.11065	down
Aspn	0.00328863	0.0356987	1.29053	up
Gabrp	0.00329625	0.035757	1.03653	up
Cps1	0.00329975	0.0357705	-2.19974	down
Akr1c13	0.00334858	0.0361278	-2.00784	down
Il33	0.00335146	0.0361339	1.0735	up
Myl4	0.00336411	0.0361966	-1.35166	down
Tpsb2	0.00339733	0.0365294	-1.03046	down
Slc25a10	0.00340266	0.036562	-1.40288	down
Pfkfb1	0.00344737	0.0369425	-1.01731	down
LOC100911417	0.00345757	0.0370019	-1.67314	down
Fam169b	0.00355174	0.0377553	1.11843	up
Il21r	0.00356113	0.0378299	1.78656	up
Aif1	0.00359725	0.0381625	1.0776	up
Synpo2	0.00362452	0.038375	-1.04506	down
Ngf	0.00365297	0.0385735	1.32741	up
LOC501467	0.00368014	0.0387574	-2.47318	down
Mcub	0.00372863	0.0390867	1.00474	up
Sytl2	0.00376367	0.0392984	2.95946	up
Birc5	0.0037728	0.0393436	1.00671	up
Foxo6	0.00382298	0.039761	-1.47436	down
Col10a1	0.00384732	0.0399357	2.99532	up
Slc13a3	0.00392292	0.0405143	1.67809	up
Ly75	0.00394068	0.0406019	1.10976	up
Fam213b	0.00404147	0.0412682	-1.04684	down
Yipf7	0.00403305	0.0412682	-1.25663	down
Ptger2	0.00411642	0.0417802	1.20215	up
Gpr34	0.00413167	0.0418754	1.04935	up
AABR07012318.1	0.00414445	0.0419053	1.24441	up
Cyp2ab1	0.00414517	0.0419053	-1.24953	down
Ccng1	0.00417021	0.0420727	-1.01066	down
Glipr2	0.00420611	0.0423597	1.24322	up
Lcn2	0.0042163	0.0424085	2.44551	up
Sdf2l1	0.00427583	0.0427906	1.00602	up
Fzd9	0.0043266	0.0432171	-1.09018	down
Lrrc3b	0.00432965	0.0432204	-1.36311	down
Spdya	0.00434497	0.0433461	-1.74783	down
Cyp2d1	0.00436235	0.0434921	1.09922	up
Prkar2b	0.00442768	0.0440353	-1.07471	down
Mgarp	0.0044616	0.0442595	2.41158	up
Fkbp1b	0.00448625	0.0444357	1.94014	up
Klhl6	0.00450393	0.0445128	1.09444	up
Adra2b	0.00450164	0.0445128	-1.36714	down
Ccl12	0.00450717	0.0445171	3.59805	up
Matn3	0.00455563	0.0447178	3.78456	up
LOC681325	0.00455221	0.0447178	2.29921	up
Itgal	0.00465237	0.0454149	1.4284	up
Tnnt3	0.00467334	0.0455637	-1.06761	down
LOC691995	0.00472535	0.0458737	1.38315	up
LOC680920	0.00475021	0.0460462	2.10853	up
Cst7	0.00483152	0.0465066	1.33739	up
Fn3k	0.00484613	0.0465346	-1.05904	down
LOC689230	0.00489576	0.0468436	2.5444	up
Me1	0.00489417	0.0468436	-1.00743	down
Slc9a2	0.00495251	0.0472137	-1.7878	down
Adhfe1	0.00498368	0.0473688	-1.11101	down
AABR07035722.1	0.00511497	0.0483564	1.59833	up
Foxs1	0.00512836	0.0484246	1.06654	up
Pex11a	0.00513132	0.0484246	-1.06054	down
AABR07044959.1	0.00514529	0.0484437	2.47472	up
Rn60_10_0908.2	0.00523336	0.0489226	-1.47197	down
Plat	0.00524826	0.0489756	1.25673	up
Kcnv1	0.00525372	0.0489873	4.12993	up
Myo18b	0.00532997	0.0495345	-1.01374	down

## Sheet: Table S3
Table S3. List of GO terms in biological process enriched by differentially expressed genes induced by FBR to silicone implants
ID	Description	pvalue	p.adjust	GeneRatio	BgRatio	geneID	Count
GO:0050900	leukocyte migration	2.18208e-18	8.67595e-15	38/326	370/18303	Cd300a/Thbs1/Tnfsf18/Ccl9/Vegfd/Tlr2/Itgb2/Trem1/Trem2/Emilin1/Mcoln2/Myo1g/Slamf8/Ccl12/Ccl7/F7/Cx3cr1/Ccl17/Ccr5/C5ar1/C3ar1/Mmp9/Bst1/Lgmn/Cxcl6/Cnr2/Grem1/Padi2/Lbp/Adora1/Mstn/Spp1/Thy1/Spn/Ccl2/Scg2/Serpine1/Mst1	38
GO:0001819	positive regulation of cytokine production	4.3664e-11	2.48011e-08	32/326	457/18303	Scimp/Clec5a/Clec7a/Cd84/Slamf6/Clec4e/Thbs1/Ccbe1/Cd83/Vegfd/Tnfsf9/Sash3/Slc11a1/Agpat2/Tlr2/Trem2/Nlrc4/C1qtnf3/Mcoln2/Mmp12/Ccr5/C5ar1/C3ar1/Lum/Fgr/Crhr2/Lbp/Il1rl1/Ccl2/Serpine1/C3/Agt	32
GO:0032103	positive regulation of response to external stimulus	5.75165e-11	2.85857e-08	31/326	435/18303	Scimp/Clec7a/Slamf6/Thbs1/Tnfsf18/Vegfd/Tlr2/Trem2/Nlrc4/Fcgr1a/Cd180/Ccl7/F7/Mmp12/Ccr5/C5ar1/Nrg1/C3ar1/Srebf1/Lgmn/Fgf16/Fkbp1b/Lbp/Arg1/Mstn/Fn1/Il1rl1/Ccl2/Scg2/Serpine1/C3	31
GO:0006909	phagocytosis	7.92705e-10	1.96987e-07	21/326	227/18303	Ptx3/Clec7a/Cd300a/Ncf4/Thbs1/Bin2/Ncf2/Slc11a1/Siglec1/Tlr2/Itgb2/Trem2/Fcgr1a/Myo1g/Fcgr2b/Cd300lf/Myo7a/Fgr/Lbp/Ccl2/C3	21
GO:0045765	regulation of angiogenesis	1.62024e-08	3.22105e-06	23/326	320/18303	Adam12/Itgax/Thbs1/Ccbe1/Vegfd/Srpx2/Sfrp2/Itgb2/Amot/Emilin1/Thbs2/Cx3cr1/C5ar1/C3ar1/Mmp9/Cybb/Crhr2/Grem1/Ccl2/Serpine1/Hmox1/C3/Agt	23
GO:0030198	extracellular matrix organization	2.63352e-08	4.36287e-06	22/326	302/18303	Ptx3/Itga8/Adamts6/Adamts7/Loxl1/Col22a1/Col8a2/Sfrp2/Col8a1/Emilin1/Adamts17/Has1/Mmp12/Mmp9/Lum/Fmod/Acan/Grem1/Fn1/Col11a1/Comp/Agt	22
GO:0050727	regulation of inflammatory response	6.19058e-08	7.84344e-06	24/326	372/18303	Clec7a/Tnfsf18/Duoxa1/Tlr2/Trem2/Fcgr1a/C1qtnf3/Ffar4/Slamf8/Fcgr2b/Wfdc1/Cx3cr1/Ccr5/Abcd2/Bst1/Cnr2/Lbp/Adora1/Il2ra/Il1rl1/Spn/Serpine1/C3/Agt	24
GO:0001666	response to hypoxia	6.31263e-08	7.84344e-06	26/326	430/18303	Mir199a2/Mgarp/Angptl4/Vegfd/Tlr2/Fndc1/Plod2/F7/Kcnk2/Ddit4/Mt3/Mmp12/Mmp9/Cybb/Hif3a/Stc2/Dio3/Adora1/Penk/Arnt2/Ccl2/Serpine1/Mst1/Hmox1/Fabp1/Cryaa	26
GO:0007160	cell-matrix adhesion	7.65053e-08	8.94662e-06	18/326	218/18303	Thbs1/Itga8/Itga11/Itgb2/Fermt3/Tnn/Emilin1/Mmp12/Pcsk5/Bst1/Msln/Grem1/Epha3/Fn1/Cdkn2a/Thy1/Serpine1/Agt	18
GO:0042742	defense response to bacterium	9.67878e-08	1.09951e-05	21/326	298/18303	Tnfsf8/Clec4e/Clec4d/Slc11a1/Tlr2/Ssc5d/Mpo/Trem1/Trem2/Nlrc4/Fcgr1a/Slamf8/Lcn2/Ccr5/C5ar1/Fgr/Cxcl6/Lbp/Lyz2/Spn/Serpine1	21
GO:0070661	leukocyte proliferation	6.75839e-07	5.67875e-05	21/326	335/18303	Cd300a/Slamf6/Tnfsf18/Tnfsf9/Sash3/Slc11a1/Ocstamp/Itgb2/Trem2/Cd180/Fcgr2b/Ccl12/Gpnmb/Bst1/Itgad/Fkbp1b/Grem1/Arg1/Il2ra/Cdkn2a/Spn	21
GO:0007229	integrin-mediated signaling pathway	7.48441e-07	6.07307e-05	12/326	112/18303	Itgax/Itga8/Itgb1bp2/Itga11/Itgb2/Fermt3/Pcsk5/Timp1/Fgr/Itgad/Fn1/Thy1	12
GO:0055067	monovalent inorganic cation homeostasis	1.95163e-05	0.000902289	12/326	153/18303	LOC681325/Slc11a1/Hvcn1/Atp6v0d2/Slamf8/Gpr39/Kcnh2/Pdk4/Adora1/Slc9a2/Atp1a3/Agt	12
GO:0070371	ERK1 and ERK2 cascade	4.18189e-05	0.00161429	18/326	340/18303	Scimp/Ccl9/Tlr2/Trem2/Emilin1/C1qtnf3/Ffar4/Ccl12/Ccl7/Ccl17/Mt3/C5ar1/Gpnmb/Crhr2/Fn1/Ccl2/C3/Agt	18
GO:0061448	connective tissue development	6.86291e-05	0.00224549	16/326	290/18303	Rflna/Thbs1/Six2/Adamts7/Matn3/Sfrp2/Timp1/C3ar1/Lum/Acan/Grem1/Col10a1/Bmp3/Col11a1/Mgp/Comp	16
GO:0002526	acute inflammatory response	9.29249e-05	0.00279901	10/326	127/18303	Trem1/Fcgr1a/Fcgr2b/Ccr5/Lbp/Adora1/Epha3/Fn1/Spn/C3	10
GO:0090287	regulation of cellular response to growth factor stimulus	0.000583114	0.0102587	14/326	283/18303	Fbn2/Dok5/Thbs1/Itga8/Ccbe1/Vegfd/Sfrp2/Emilin1/Cdkn1c/Mt3/Sfrp4/Fgf16/Grem1/Agt	14
GO:0002523	leukocyte migration involved in inflammatory response	0.00212676	0.0239151	4/326	31/18303	Itgb2/Slamf8/Lbp/Ccl2	4

## Sheet: Table S4
Table S4. List of GO terms in molecular function enriched by differentially expressed genes induced by FBR to silicone implants
ID	Description		pvalue	p.adjust	GeneRatio	BgRatio	geneID	Count
GO:0030545	receptor regulator activity		4.60339e-08	2.63774e-05	29/316	493/17023	Ccl9/Vegfd/Tnfsf9/Bmp5/Sfrp2/Igsf1/Mrap/Ccl12/Ccl7/Retn/Dkk3/Ccl17/Timp1/Gpnmb/Nrg1/Crhr2/Stc2/Cxcl6/Fgf16/Grem1/Clec11a/Penk/Inhba/Mstn/Bmp3/Spp1/Ccl2/Scg2/Agt	29
GO:0030246	carbohydrate binding		3.16599e-07	5.90268e-05	20/316	281/17023	LOC689757/Ptx3/Clec5a/Clec7a/Clec4e/Clec4d/P4ha3/Siglec1/Ppp1r3c/Stbd1/Plod2/Clec4a2/Olr1/Grifin/Vcan/Clec2d/Acan/Clec11a/Gys2/Hk3	20
GO:0048018	receptor ligand activity		4.11864e-07	5.90268e-05	26/316	455/17023	Ccl9/Vegfd/Tnfsf9/Bmp5/Sfrp2/Ccl12/Ccl7/Retn/Ccl17/Timp1/Gpnmb/Nrg1/Crhr2/Stc2/Cxcl6/Fgf16/Grem1/Clec11a/Penk/Inhba/Mstn/Bmp3/Spp1/Ccl2/Scg2/Agt	26
GO:0005539	glycosaminoglycan binding		4.12054e-07	5.90268e-05	17/316	210/17023	Thbs1/Tlr2/Cemip/Mpo/Trem2/Ccl7/Vcan/Gpnmb/Ltbp2/Acan/Mstn/Fn1/Col11a1/Dpysl3/Comp/Bgn/Ccl2	17
GO:0005178	integrin binding		1.65106e-06	0.000157676	13/316	137/17023	Thbs1/Itgb1bp2/Sfrp2/Itgb2/Fermt3/Tnn/Emilin1/Gpnmb/Nrg1/Fn1/Spp1/Comp/Thy1	13
GO:0005125	cytokine activity		3.30532e-06	0.000270564	15/316	193/17023	Ccl9/Tnfsf9/Bmp5/Ccl12/Ccl7/Ccl17/Timp1/Cxcl6/Grem1/Inhba/Mstn/Bmp3/Spp1/Ccl2/Scg2	15
GO:0005201	extracellular matrix structural constituent		7.12194e-06	0.000510109	9/316	72/17023	Fbn2/Col22a1/Col8a2/Col8a1/Emilin1/Col12a1/Fn1/Col11a1/Comp	9
GO:0001968	fibronectin binding		2.83191e-05	0.00162268	6/316	33/17023	Thbs1/Sfrp2/Ssc5d/Lrrc15/Mmp9/Comp	6
GO:0008009	chemokine activity		5.58448e-05	0.002909	6/316	37/17023	Ccl9/Ccl12/Ccl7/Ccl17/Cxcl6/Ccl2	6
GO:0140375	immune receptor activity		9.92613e-05	0.00473973	10/316	123/17023	Il21r/Fcgr1a/Fcgr2b/Cx3cr1/Il10ra/Ccr5/C5ar1/C3ar1/Il2ra/Il1rl1	10
GO:0050839	cell adhesion molecule binding		0.000237191	0.00906069	15/316	279/17023	Thbs1/Itgb1bp2/Itga11/Sfrp2/Itgb2/Fermt3/Tnn/Emilin1/Gpnmb/Nrg1/Cdh2/Fn1/Spp1/Comp/Thy1	15
GO:0005518	collagen binding		0.000478946	0.0154645	7/316	75/17023	Thbs1/Ccbe1/Itga11/Lrrc15/Mmp12/Lum/Comp	7
GO:0015077	monovalent inorganic cation transmembrane transporter activity		0.00053028	0.0159921	17/316	367/17023	Slc11a1/Hvcn1/Atp6v0d2/Kcnk2/Kcnj12/Kcnh2/Kcnn4/Slc13a3/Kcnk12/Kcnv1/Slc6a12/Kcna3/Kcnb1/Cox8b/Slc9a2/Fabp1/Atp1a3	17
GO:0001664	G protein-coupled receptor binding		0.000627282	0.0176635	15/316	306/17023	Ccl9/Fcgr1a/Mrap/Ccl12/Ccl7/Cthrc1/Ccl17/Cxcl6/Gria1/Adora1/Penk/Ccl2/C3/Atp1a3/Agt	15
GO:0043394	proteoglycan binding		0.000648428	0.0176635	5/316	38/17023	Tnc/Gpnmb/Fn1/Comp/Atp1a3	5
GO:0008201	heparin binding		0.00067818	0.0176635	10/316	156/17023	Thbs1/Mpo/Ccl7/Gpnmb/Ltbp2/Mstn/Fn1/Col11a1/Comp/Ccl2	10
GO:0008083	growth factor activity		0.0014874	0.0269485	9/316	144/17023	Vegfd/Bmp5/Timp1/Nrg1/Fgf16/Clec11a/Inhba/Mstn/Bmp3	9
GO:0042379	chemokine receptor binding		0.00150498	0.0269485	6/316	67/17023	Ccl9/Ccl12/Ccl7/Ccl17/Cxcl6/Ccl2	6

## Sheet: Table S5
Table S5. List of GO terms in cellular component enriched by differentially expressed genes induced by FBR to silicone implants
ID	Description	pvalue	p.adjust	GeneRatio	BgRatio	geneID	Count
GO:0031012	extracellular matrix	4.96219e-21	1.86578e-18	43/336	404/18575	Gpc6/Ptx3/Fbn2/Col6a5/Thbs1/Angptl4/Adamts6/Ccbe1/Adamts7/Loxl1/Col22a1/Matn3/Col8a2/Sfrp2/Ssc5d/Tnn/Col8a1/Emilin1/Cd180/Adamts17/Thbs2/Podnl1/Cthrc1/Lrrc15/Mmp12/Tnc/Timp1/Vcan/Mmp9/Lum/Fmod/Spon1/Acan/Col12a1/Col10a1/Fn1/Col11a1/Il1rl1/Mgp/Comp/Bgn/Spn/Serpine1	43
GO:0032589	neuron projection membrane	1.01952e-05	0.000958346	9/336	77/18575	Itga8/Ank1/Nrg1/Gabre/Gria1/Gabra1/Adora1/Kcnb1/Thy1	9
GO:0008305	integrin complex	2.45677e-05	0.00184749	6/336	33/18575	Itgax/Itga8/Itga11/Itgb2/Emilin1/Itgad	6
GO:0099544	perisynaptic space	3.13903e-05	0.00196713	4/336	11/18575	Tnc/Vcan/Acan/Gria1	4
GO:0098636	protein complex involved in cell adhesion	5.67494e-05	0.00237086	6/336	38/18575	Itgax/Itga8/Itga11/Itgb2/Emilin1/Itgad	6
GO:0031256	leading edge membrane	8.03129e-05	0.00301977	12/336	174/18575	Scimp/Itga8/Ank1/Myo1g/Nrg1/Fgr/Gabre/Gria1/Gabra1/Adora1/Kcnb1/Thy1	12
GO:0045177	apical part of cell	0.000217164	0.00680448	21/336	485/18575	Itga8/C1qtnf5/Mlc1/Slc7a11/Hvcn1/Atp6v0d2/Insc/Duox1/Myo7a/Kcnk2/C5ar1/Nrg1/Cdh2/Kcnn4/Lgmn/F2rl2/Fn1/Spp1/Thy1/Slc9a2/Fabp1	21
GO:0032590	dendrite membrane	0.00030392	0.00879031	6/336	51/18575	Itga8/Gabre/Gria1/Gabra1/Kcnb1/Thy1	6
GO:0009897	external side of plasma membrane	0.000628449	0.0153498	18/336	417/18575	LOC689757/Itgax/Thbs1/Cd83/Tlr2/Amot/Fcgr1a/Fcgr2b/Trpm8/Cx3cr1/Ccr5/Clec2d/Prnd/Nrg1/Il2ra/Il1rl1/Thy1/Spn	18
GO:0005791	rough endoplasmic reticulum	0.00230417	0.0393804	8/336	128/18575	Slc7a11/Plod2/Nat8l/Mt3/Cybb/Crhr2/Lyz2/Ccl2	8
GO:0030139	endocytic vesicle	0.0071285	0.11168	9/336	187/18575	Scimp/Cpne6/Slc11a1/Siglec1/Cemip/Amot/Ffar4/Cybb/Ccl2	9
GO:0062023	collagen-containing extracellular matrix	4.76774e-13	8.96335e-11	26/336	246/18575	Gpc6/Thbs1/Angptl4/Loxl1/Matn3/Sfrp2/Ssc5d/Tnn/Emilin1/Thbs2/Podnl1/Lrrc15/Tnc/Timp1/Vcan/Lum/Fmod/Acan/Col12a1/Col10a1/Fn1/Col11a1/Mgp/Comp/Spn/Serpine1	26
GO:0005581	collagen trimer	4.97427e-07	6.23442e-05	10/336	70/18575	C1qtnf5/Col8a2/Col8a1/Emilin1/C1qtnf3/Cthrc1/Lum/Col12a1/Col10a1/Col11a1	10
GO:0031253	cell projection membrane	0.000137896	0.00471353	17/336	335/18575	Scimp/Bves/Itga8/Slc7a11/Ank1/Ffar4/Nrg1/Cdhr1/Mchr1/Fgr/Gabre/Gria1/Gabra1/Adora1/Aqp7/Kcnb1/Thy1	17
GO:0031252	cell leading edge	0.000993191	0.0219671	18/336	434/18575	Scimp/Itga8/Duoxa1/Ank1/Amot/Myo1g/Duox1/Nrg1/Stmn2/Cdh2/Fgr/Gabre/Gria1/Gabra1/Adora1/Kcnb1/Dpysl3/Thy1	18

## Sheet: Table S6
Table S6. List of pathways enriched by differentially expressed mRNAs induced by FBR to silicone implants
ID	Description	pvalue	p.adjust	GeneRatio	BgRatio	geneID	Count
rno04060	Cytokine-cytokine receptor interaction	4.68438e-07	0.000111957	20/180	269/8885	Tnfsf8/Tnfsf18/Ccl9/Tnfsf9/Bmp5/Il21r/Ccl12/Ccl7/Cx3cr1/Il10ra/Ccl17/Ccr5/Cxcl6/Inhba/Mstn/Il2ra/Bmp3/Il1rl1/Tnfrsf8/Ccl2	20
rno04145	Phagosome	9.6617e-07	0.000115457	16/180	185/8885	Clec7a/Ncf4/Thbs1/RT1-CE16/Ncf2/Tlr2/Itgb2/Mpo/Atp6v0d2/Fcgr1a/Thbs2/Fcgr2b/Olr1/Cybb/Comp/C3	16
rno04061	Viral protein interaction with cytokine and cytokine receptor	7.62498e-06	0.000562475	10/180	85/8885	Ccl9/Ccl12/Ccl7/Cx3cr1/Il10ra/Ccl17/Ccr5/Cxcl6/Il2ra/Ccl2	10
rno04512	ECM-receptor interaction	9.41381e-06	0.000562475	10/180	87/8885	Col6a5/Thbs1/Itga8/Itga11/Tnn/Thbs2/Tnc/Fn1/Spp1/Comp	10
rno04510	Focal adhesion	1.23663e-05	0.00059111	15/180	200/8885	Mylk4/Parvg/Col6a5/Thbs1/Itga8/Myl2/Vegfd/Itga11/Tnn/Thbs2/Rasgrf1/Tnc/Fn1/Spp1/Comp	15
rno04610	Complement and coagulation cascades	5.65952e-05	0.00225438	9/180	86/8885	Itgax/Itgb2/F7/C5ar1/C3ar1/Plaur/F2rl2/Serpine1/C3	9
rno04657	IL-17 signaling pathway	8.84432e-05	0.00264224	9/180	91/8885	Fosb/Fos/Ccl12/Ccl7/Lcn2/Ccl17/Mmp9/Cxcl6/Ccl2	9
rno04151	PI3K-Akt signaling pathway	0.000211322	0.00499774	18/180	345/8885	Gngt2/Col6a5/Pik3r5/Thbs1/Itga8/Vegfd/Itga11/Tlr2/Tnn/Thbs2/Ddit4/Tnc/Fgf16/Il2ra/Fn1/Gys2/Spp1/Comp	18
rno04974	Protein digestion and absorption	0.000230021	0.00499774	9/180	103/8885	Col6a5/Col22a1/Col8a2/Col8a1/Kcnn4/Col12a1/Col10a1/Col11a1/Atp1a3	9
rno04062	Chemokine signaling pathway	0.00115541	0.0184095	11/180	182/8885	Gngt2/Pik3r5/Ccl9/Ccl12/Ccl7/Cx3cr1/Ccl17/Ccr5/Fgr/Cxcl6/Ccl2	11
rno04080	Neuroactive ligand-receptor interaction	0.00141334	0.0211117	17/180	372/8885	RGD1560455/P2rx5/C5ar1/C3ar1/Mchr1/Sctr/Gabre/Crhr2/Cnr2/Gria1/Gabra1/F2rl2/Adora1/Penk/P2rx6/C3/Agt	17
rno04613	Neutrophil extracellular trap formation	0.00341945	0.0454027	10/180	179/8885	Clec7a/Ncf4/Ncf2/Tlr2/Itgb2/Mpo/Fcgr1a/C5ar1/Cybb/C3	10
rno03320	PPAR signaling pathway	0.00784201	0.0892496	6/180	86/8885	Angptl4/Olr1/Aqp7/Plin1/Acsl1/Fabp1	6
rno04216	Ferroptosis	0.00919817	0.099128	4/180	41/8885	Slc7a11/Cybb/Acsl1/Hmox1	4
rno04670	Leukocyte transendothelial migration	0.00953952	0.099128	7/180	117/8885	Ncf4/Ncf2/Myl2/Itgb2/Mmp9/Cybb/Thy1	7
rno04668	TNF signaling pathway	0.0250439	0.213768	6/180	111/8885	Vegfd/Fos/Ccl12/Mmp9/Cxcl6/Ccl2	6
rno04350	TGF-beta signaling pathway	0.0417925	0.312137	5/180	94/8885	Thbs1/Bmp5/Fmod/Grem1/Inhba	5

## Sheet: Table S7
Table S7. The results of gene set enrichment analysis
ID	Description	setSize	enrichmentScore	NES	pvalue	p.adjust	qvalues	rank	leading_edge	core_enrichment
GOBP blood vessel morphogenesis	GOBP_BLOOD_VESSEL_MORPHOGENESIS	97	0.427007	1.96558	0.000107135	0.00507361	0.00383575	707	tags=69%, list=41%, signal=43%	THBS1/C3/CX3CR1/COL8A1/CCL2/ADAM12/SFRP2/SERPINE1/ITGAX/COMP/ITGB2/VEGFD/FN1/SRPX2/CYBB/C5AR1/ANGPTL4/GPNMB/C3AR1/THBS2/COL8A2/EMILIN1/THY1/CCBE1/HMOX1/GREM1/CDH2/RAMP3/MMP19/ESM1/ADAMTS1/DDAH1/ARHGAP22/LOX/SPI1/EFEMP2/MMP2/SLIT2/CXCR4/ACKR3/FLNA/SFRP1/MMP14/CALD1/TGFB1/ZFPM2/TNFRSF12A/LOXL2/HAS2/RUNX1/NRP2/PRKCB/SPARC/ALOX5/FKBP10/GRN/ITGAV/TGFBR1/SMOC2/FMNL3/SYK/NFATC4/PLK2/PTN/ITGB1/ANXA1/SHC1
GOBP leukocyte migration	GOBP_LEUKOCYTE_MIGRATION	100	0.465208	2.14747	0.000107124	0.00507361	0.00383575	425	tags=50%, list=25%, signal=40%	CXCL6/THBS1/F7/LBP/OLR1/CCL7/CCL17/MMP9/CX3CR1/CCL2/SERPINE1/ITGAX/TREM2/SLC7A11/MCOLN2/ITGB2/VEGFD/CD84/FN1/TREM1/C5AR1/SLAMF8/SPN/TNFSF18/C3AR1/CCR5/BST1/CD300A/CNR2/EMILIN1/THY1/LGMN/HMOX1/MYO1G/GREM1/SELPLG/ROR2/PLA2G7/PTAFR/ITGAL/PTPRO/GAS6/CORO1A/HCK/NLRP3/VAV1/DOK2/GPR183/VCAM1/CD44
GOBP cytokine mediated signaling pathway	GOBP_CYTOKINE_MEDIATED_SIGNALING_PATHWAY	111	0.435216	2.03276	0.000106315	0.00507361	0.00383575	707	tags=73%, list=41%, signal=46%	CXCL6/LBP/CCL7/CCL17/MMP9/LILRB4/CX3CR1/CCL2/ITGAX/TREM2/IL2RA/TNFSF8/ITGB2/LCN2/FN1/MT3/ARG1/TIMP1/DUOX1/CD300LF/TNFSF18/FOS/CCR5/IL21R/IL10RA/FCGR1A/TNFSF9/TNFRSF8/IL1RL1/HMOX1/PTAFR/CNN2/NCAM1/IFITM1/GAS6/HCK/IRF4/SPI1/TNFRSF11B/LAPTM5/VAV1/CD86/PTPRC/IL2RG/VCAM1/CD44/CD4/MMP2/SLIT2/CXCR4/FCER1G/CSF2RA/SOCS3/LCP1/IL33/CCRL2/ACKR3/BIRC5/TGFB1/TNFRSF12A/RUNX1/TNFRSF1B/IL1RL2/IL18BP/IL17RA/CD74/F…
GOBP phagocytosis	GOBP_PHAGOCYTOSIS	64	0.513524	2.21589	0.000112334	0.00507361	0.00383575	416	tags=55%, list=24%, signal=44%	THBS1/LBP/C3/CLEC7A/CCL2/PTX3/TREM2/ITGB2/SLC11A1/CD300LF/FGR/FCGR2B/MYO7A/TLR2/CD300A/FCGR1A/BIN2/NCF4/NCF2/MYO1G/CD14/ITGAL/GAS6/P2RY6/CORO1A/C2/HCK/RAB31/TYROBP/C4A/MSR1/CYBA/C4A/VAV1/PTPRC/IL2RG
GOBP external encapsulating structure organization	GOBP_EXTERNAL_ENCAPSULATING_STRUCTURE_ORGANIZATION	118	0.505141	2.37562	0.000105719	0.00507361	0.00383575	699	tags=80%, list=41%, signal=51%	THBS1/ACAN/COL11A1/COL12A1/FBN2/SPP1/MATN3/MMP9/COL8A1/ADAM12/SFRP2/SERPINE1/ITGAX/TNC/COMP/PTX3/COL10A1/ITGB2/ITGA8/FN1/FMOD/TIMP1/ADAMTS17/HAS1/BGN/ADAMTS6/ITGAD/VCAN/ITGA11/LUM/COL8A2/EMILIN1/LOXL1/ADAMTS7/GREM1/COL5A2/MMP19/ITGAL/ADAM19/FBLN2/ADAMTS1/GAS6/COL6A3/POSTN/LOX/CTSK/PHLDB2/TNFRSF11B/EFEMP2/COL6A1/COL14A1/VCAM1/CD44/NID1/VWA1/CTSS/MMP2/COL5A1/COL6A2/MATN4/FBN1/LCP1/SLC2A10/ANTXR1/MM…
KEGG complement and coagulation cascades	KEGG_COMPLEMENT_AND_COAGULATION_CASCADES	20	0.65961	2.19735	0.000401553	0.00467157	0.00312928	536	tags=90%, list=31%, signal=63%	F7/C3/SERPINE1/C5AR1/C3AR1/PLAUR/CFH/F2R/C2/C1S/C4A/C1QB/SERPING1/PLAT/C4A/C6/C1QC/C1QA/C1R
KEGG chemokine signaling pathway	KEGG_CHEMOKINE_SIGNALING_PATHWAY	31	0.443996	1.659	0.0197722	0.0676608	0.045323	236	tags=29%, list=14%, signal=25%	CXCL6/CCL7/CCL17/CX3CR1/CCL2/PIK3R5/FGR/CCR5/GNGT2
KEGG cytokine-cytokine receptor interaction	KEGG_CYTOKINE_CYTOKINE_RECEPTOR_INTERACTION	39	0.515282	2.02961	0.000726832	0.0053301	0.0035704	239	tags=38%, list=14%, signal=34%	CXCL6/CCL7/CCL17/CX3CR1/CCL2/IL2RA/TNFSF8/VEGFD/INHBA/TNFSF18/CCR5/IL21R/IL10RA/TNFSF9/TNFRSF8
KEGG Toll-like receptor signaling pathway	KEGG_TOLL_LIKE_RECEPTOR_SIGNALING_PATHWAY	17	0.528016	1.68255	0.0194414	0.0676608	0.045323	404	tags=53%, list=24%, signal=41%	LBP/SPP1/PIK3R5/FOS/TLR2/CD14/TLR8/CTSK/CD86
KEGG ECM receptor interaction	KEGG_ECM_RECEPTOR_INTERACTION	25	0.600131	2.12404	0.000516929	0.00467157	0.00312928	470	tags=68%, list=28%, signal=50%	THBS1/TNN/COL11A1/SPP1/TNC/COMP/ITGA8/FN1/THBS2/ITGA11/COL5A2/COL6A3/COL6A1/THBS3/CD44/COL5A1/COL6A2
PID AP1 pathway	PID_AP1_PATHWAY	14	0.645543	1.95622	0.00169468	0.0165231	0.0120411	185	tags=50%, list=11%, signal=45%	CDKN2A/MMP9/FOSB/CCL2/PENK/TIMP1/FOS
REACTOME integrin cell surface interactions	REACTOME_INTEGRIN_CELL_SURFACE_INTERACTIONS	33	0.600871	2.26889	0.000123305	0.00376662	0.00265607	496	tags=73%, list=29%, signal=53%	THBS1/COL6A5/SPP1/COL8A1/ITGAX/TNC/COMP/COL10A1/ITGB2/ITGA8/FN1/ITGAD/ITGA11/LUM/COL8A2/COL5A2/ITGAL/COL6A3/COL6A1/VCAM1/CD44/COL5A1/COL6A2/FBN1

## Sheet: Table S8
Table S8. List of DEmRNAs in gene modules
Gene module	Genename	Description	Log2FoldChange	P.adjust	GO:biological_process	GO:cellular_component	GO:molecular_function
Gene module 1	Ctgf	Connective tissue growth factor	2.99064	8.84e-19	GO:0007568|aging;GO:0001525|angiogenesis;GO:0001502|cartilage condensation;GO:0007155|cell adhesion;GO:0030154|cell differentiation;GO:0016477|cell migration;GO:0007267|cell-cell signaling;GO:0007160|cell-matrix adhesion;GO:0035988|chondrocyte proliferation;GO:0060401|cytosolic calcium ion transport;GO:0071897|DNA biosynthetic process;GO:0070278|extracellular matrix constituent secretion;GO:00085…	GO:0005938|cell cortex;GO:0005801|cis-Golgi network;GO:0005829|cytosol;GO:0005615|extracellular space;GO:0048471|perinuclear region of cytoplasm;	GO:0001968|fibronectin binding;GO:0008083|growth factor activity;GO:0008201|heparin binding;GO:0005520|insulin-like growth factor binding;GO:0005178|integrin binding;GO:0008022|protein C-terminus binding;
	Cxcl6	C-X-C motif chemokine 5	5.94016	0.00334138	GO:0031100|organ regeneration;GO:0071222|cellular response to lipopolysaccharide;GO:0070098|chemokine-mediated signaling pathway;GO:0001816|cytokine production;GO:0007186|G-protein coupled receptor signaling pathway;GO:0006955|immune response;GO:0006954|inflammatory response;GO:0030901|midbrain development;GO:0002446|neutrophil mediated immunity;GO:0046427|positive regulation of JAK-STAT cascade;…	GO:0005615|extracellular space;	GO:0008009|chemokine activity;GO:0045236|CXCR chemokine receptor binding;
	Fos	Proto-oncogene c-Fos	1.87739	0.00547618	GO:0007568|aging;GO:0071276|cellular response to cadmium ion;GO:0071277|cellular response to calcium ion;GO:0031668|cellular response to extracellular stimulus;GO:0032870|cellular response to hormone stimulus;GO:0034614|cellular response to reactive oxygen species;GO:0001661|conditioned taste aversion;GO:0007565|female pregnancy;GO:0007399|nervous system development;GO:1901216|positive regulation…	GO:0005829|cytosol;GO:0005783|endoplasmic reticulum;GO:0016020|membrane;GO:0043005|neuron projection;GO:0005654|nucleoplasm;GO:0005634|nucleus;GO:0032993|protein-DNA complex;GO:0035976|AP1 complex;	GO:0003682|chromatin binding;GO:0003677|DNA binding;GO:0003700|transcription factor activity, sequence-specific DNA binding;GO:0003690|double-stranded DNA binding;GO:0046982|protein heterodimerization activity;GO:0070412|R-SMAD binding;GO:0001102|RNA polymerase II activating transcription factor binding;GO:0000979|RNA polymerase II core promoter sequence-specific DNA binding;GO:0000978|RNA polyme…
	Cdh2	Cadherin-2	1.50285	1.15e-05	GO:0016339|calcium-dependent cell-cell adhesion via plasma membrane cell adhesion molecules;GO:0098609|cell-cell adhesion;GO:0044331|cell-cell adhesion mediated by cadherin;GO:0010001|glial cell differentiation;GO:0007156|homophilic cell adhesion via plasma membrane adhesion molecules;GO:0097150|neuronal stem cell population maintenance;GO:0051291|protein heterooligomerization;GO:0050770|regulati…	GO:0009986|cell surface;GO:0005913|cell-cell adherens junction;GO:0005916|fascia adherens;GO:0014704|intercalated disc;GO:0016020|membrane;GO:0005886|plasma membrane;GO:0032991|macromolecular complex;GO:0045202|synapse;GO:0030315|T-tubule;	GO:0008013|beta-catenin binding;GO:0005509|calcium ion binding;GO:0050998|nitric-oxide synthase binding;GO:0019901|protein kinase binding;GO:0044877|macromolecular complex binding;
	Cybb	Cytochrome b-245 heavy chain	2.17343	1.18e-11	GO:0071276|cellular response to cadmium ion;GO:0071361|cellular response to ethanol;GO:0050665|hydrogen peroxide biosynthetic process;GO:0097411|hypoxia-inducible factor-1alpha signaling pathway;GO:0006954|inflammatory response;GO:0045087|innate immune response;GO:0055114|oxidation-reduction process;GO:0045766|positive regulation of angiogenesis;GO:0042535|positive regulation of tumor necrosis fa…	GO:0005737|cytoplasm;GO:0030425|dendrite;GO:0005783|endoplasmic reticulum;GO:0005794|Golgi apparatus;GO:0005887|integral component of plasma membrane;GO:0005622|intracellular;GO:0005739|mitochondrion;GO:0043020|NADPH oxidase complex;GO:0043025|neuronal cell body;GO:0005635|nuclear envelope;GO:0048471|perinuclear region of cytoplasm;GO:0045335|phagocytic vesicle;GO:0005886|plasma membrane;GO:00057…	GO:0009055|electron carrier activity;GO:0050660|flavin adenine dinucleotide binding;GO:0020037|heme binding;GO:0046872|metal ion binding;GO:0046982|protein heterodimerization activity;GO:0016175|superoxide-generating NADPH oxidase activity;GO:0005244|voltage-gated ion channel activity;
	Agt	Angiotensinogen	-1.75082	0.000353	GO:0007202|activation of phospholipase C activity;GO:0007568|aging;GO:0038166|angiotensin-activated signaling pathway;GO:0003051|angiotensin-mediated drinking behavior;GO:0014824|artery smooth muscle contraction;GO:0008306|associative learning;GO:0061049|cell growth involved in cardiac muscle cell development;GO:0007166|cell surface receptor signaling pathway;GO:1904385|cellular response to angio…	GO:0005737|cytoplasm;GO:0005615|extracellular space;	GO:0031701|angiotensin receptor binding;GO:0005179|hormone activity;GO:0048018|receptor agonist activity;GO:0004867|serine-type endopeptidase inhibitor activity;GO:0031702|type 1 angiotensin receptor binding;GO:0031703|type 2 angiotensin receptor binding;
	Serpine1	Plasminogen activator inhibitor 1	3.20736	9.67e-07	GO:1904045|cellular response to aldosterone;GO:1904385|cellular response to angiotensin;GO:0071318|cellular response to ATP;GO:0071320|cellular response to cAMP;GO:0071321|cellular response to cGMP;GO:0071409|cellular response to cycloheximide;GO:0071549|cellular response to dexamethasone stimulus;GO:0035690|cellular response to drug;GO:0044344|cellular response to fibroblast growth factor stimul…	GO:0042583|chromaffin granule;GO:0005737|cytoplasm;GO:0031012|extracellular matrix;GO:0005576|extracellular region;GO:0005615|extracellular space;	GO:0002020|protease binding;GO:0004867|serine-type endopeptidase inhibitor activity;
	Ccl2	C-C motif chemokine 2	3.29134	1.86e-31	GO:0007568|aging;GO:0031100|organ regeneration;GO:0006874|cellular calcium ion homeostasis;GO:0071318|cellular response to ATP;GO:0071549|cellular response to dexamethasone stimulus;GO:0035690|cellular response to drug;GO:0071392|cellular response to estradiol stimulus;GO:0071398|cellular response to fatty acid;GO:0071333|cellular response to glucose stimulus;GO:0071403|cellular response to high …	GO:0043679|axon terminus;GO:0005737|cytoplasm;GO:0030425|dendrite;GO:0030139|endocytic vesicle;GO:0005615|extracellular space;GO:0043025|neuronal cell body;GO:0043204|perikaryon;GO:0048471|perinuclear region of cytoplasm;GO:0005791|rough endoplasmic reticulum;GO:0045202|synapse;	GO:0031727|CCR2 chemokine receptor binding;GO:0008009|chemokine activity;GO:0008201|heparin binding;
	Lcn2	Neutrophil gelatinase-associated lipocalin	2.44551	0.0424085	GO:0070301|cellular response to hydrogen peroxide;GO:0071347|cellular response to interleukin-1;GO:0071222|cellular response to lipopolysaccharide;GO:0031669|cellular response to nutrient levels;GO:0071356|cellular response to tumor necrosis factor;GO:0097192|extrinsic apoptotic signaling pathway in absence of ligand;GO:0045087|innate immune response;GO:0006811|ion transport;GO:0055072|iron ion h…	GO:0005829|cytosol;GO:0005576|extracellular region;GO:0005615|extracellular space;	GO:0005506|iron ion binding;GO:0002020|protease binding;GO:0042803|protein homodimerization activity;GO:0036094|small molecule binding;
	Hmox1	Heme oxygenase 1	1.51949	0.000137	GO:0001525|angiogenesis;GO:0008219|cell death;GO:0006879|cellular iron ion homeostasis;GO:0071243|cellular response to arsenic-containing substance;GO:0071276|cellular response to cadmium ion;GO:0072719|cellular response to cisplatin;GO:0034605|cellular response to heat;GO:0071456|cellular response to hypoxia;GO:0031670|cellular response to nutrient;GO:0034101|erythrocyte homeostasis;GO:0042167|h…	GO:0005901|caveola;GO:0005829|cytosol;GO:0005783|endoplasmic reticulum;GO:0005789|endoplasmic reticulum membrane;GO:0005730|nucleolus;GO:0005634|nucleus;GO:0048471|perinuclear region of cytoplasm;GO:0005886|plasma membrane;	GO:0019899|enzyme binding;GO:0020037|heme binding;GO:0004392|heme oxygenase (decyclizing) activity;GO:0046872|metal ion binding;GO:0004630|phospholipase D activity;GO:0042803|protein homodimerization activity;
	Mmp12	Macrophage metalloelastase	7.78463	9.19e-45	GO:0050679|positive regulation of epithelial cell proliferation;GO:1901163|regulation of trophoblast cell migration;GO:0042493|response to drug;GO:0001666|response to hypoxia;GO:0014070|response to organic cyclic compound;GO:0042060|wound healing;	GO:0031012|extracellular matrix;	GO:0004222|metalloendopeptidase activity;GO:0008270|zinc ion binding;
	Timp1	Metalloproteinase inhibitor 1	2.23492	0.000577	GO:0007568|aging;GO:0051216|cartilage development;GO:0001775|cell activation;GO:0043066|negative regulation of apoptotic process;GO:0043086|negative regulation of catalytic activity;GO:0010951|negative regulation of endopeptidase activity;GO:0051045|negative regulation of membrane protein ectodomain proteolysis;GO:1901164|negative regulation of trophoblast cell migration;GO:0008284|positive regul…	GO:0031012|extracellular matrix;GO:0005615|extracellular space;	GO:0005125|cytokine activity;GO:0008083|growth factor activity;GO:0008191|metalloendopeptidase inhibitor activity;GO:0002020|protease binding;GO:0008270|zinc ion binding;
	Thbs1	Thrombospondin-1	4.80474	6.84e-31	GO:0000187|activation of MAPK activity;GO:0048266|behavioral response to pain;GO:0048514|blood vessel morphogenesis;GO:0007155|cell adhesion;GO:0007050|cell cycle arrest;GO:0016477|cell migration;GO:0071732|cellular response to nitric oxide;GO:0003197|endocardial cushion development;GO:0043652|engulfment of apoptotic cell;GO:0030198|extracellular matrix organization;GO:0003417|growth plate cartil…	GO:0009986|cell surface;GO:0005737|cytoplasm;GO:0005783|endoplasmic reticulum;GO:0009897|external side of plasma membrane;GO:0031012|extracellular matrix;GO:0005576|extracellular region;GO:0005615|extracellular space;GO:0005577|fibrinogen complex;GO:0031091|platelet alpha granule;GO:0016529|sarcoplasmic reticulum;GO:0030141|secretory granule;	GO:0005509|calcium ion binding;GO:0070052|collagen V binding;GO:0050840|extracellular matrix binding;GO:0070051|fibrinogen binding;GO:0017134|fibroblast growth factor binding;GO:0001968|fibronectin binding;GO:0008201|heparin binding;GO:0005178|integrin binding;GO:0043236|laminin binding;GO:0030169|low-density lipoprotein particle binding;GO:0001786|phosphatidylserine binding;GO:0050431|transformi…
Gene module 2	Itgad	Integrin alpha-D	1.84972	1.78399e-05	GO:0007155|cell adhesion;GO:0007229|integrin-mediated signaling pathway;	GO:0008305|integrin complex;	GO:0046872|metal ion binding;GO:0046982|protein heterodimerization activity;
	Fn1	Fibronectin	2.43077	2.12328e-13	GO:0006953|acute-phase response;GO:0001525|angiogenesis;GO:0001775|cell activation;GO:0007160|cell-matrix adhesion;GO:1904646|cellular response to beta-amyloid;GO:1904385|cellular response to angiotensin;GO:0071773|cellular response to BMP stimulus;GO:0071333|cellular response to glucose stimulus;GO:0071347|cellular response to interleukin-1;GO:0071222|cellular response to lipopolysaccharide;GO:0…	GO:0005604|basement membrane;GO:0005615|extracellular space;	GO:0005201|extracellular matrix structural constituent;GO:0008201|heparin binding;GO:0045340|mercury ion binding;GO:0002020|protease binding;
	Col8a2	Collagen alpha-2(VIII) chain	1.68181	6.0788e-06	GO:0001525|angiogenesis;GO:0048593|camera-type eye morphogenesis;GO:0007155|cell adhesion;GO:0050673|epithelial cell proliferation;	GO:0005604|basement membrane;GO:0005581|collagen trimer;	.
	Col12a1	Collagen alpha-1(XII) chain	4.16911	1.55839e-83	GO:0007155|cell adhesion;GO:0035987|endodermal cell differentiation;	GO:0005595|collagen type XII trimer;GO:0031012|extracellular matrix;GO:0005576|extracellular region;GO:0005615|extracellular space;	.
	Plaur	Urokinase plasminogen activator surface receptor	1.58183	2.20206e-07	GO:0060742|epithelial cell differentiation involved in prostate gland development;GO:0048762|mesenchymal cell differentiation;GO:0043066|negative regulation of apoptotic process;GO:0010628|positive regulation of gene expression;GO:0030162|regulation of proteolysis;GO:0043403|skeletal muscle tissue regeneration;GO:0007283|spermatogenesis;	GO:0031225|anchored component of membrane;GO:0005576|extracellular region;GO:0005886|plasma membrane;	GO:0030377|urokinase plasminogen activator receptor activity;
	P4ha3	Prolyl 4-hydroxylase subunit alpha-3	4.05329	9.62447e-49	.	GO:0005788|endoplasmic reticulum lumen;GO:0016222|procollagen-proline 4-dioxygenase complex;	GO:0005506|iron ion binding;GO:0031418|L-ascorbic acid binding;GO:0016702|oxidoreductase activity, acting on single donors with incorporation of molecular oxygen, incorporation of two atoms of oxygen;GO:0004656|procollagen-proline 4-dioxygenase activity;
	Lum	Lumican	1.68846	2.52077e-15	GO:0051216|cartilage development;GO:0030199|collagen fibril organization;GO:0045944|positive regulation of transcription from RNA polymerase II promoter;GO:0032914|positive regulation of transforming growth factor beta1 production;GO:0070848|response to growth factor;GO:0014070|response to organic cyclic compound;GO:0007601|visual perception;	GO:0005615|extracellular space;GO:0005583|fibrillar collagen trimer;	GO:0005518|collagen binding;
	Plod2	Procollagen-lysine,2-oxoglutarate 5-dioxygenase 2	3.26477	1.08024e-15	GO:0032870|cellular response to hormone stimulus;GO:0001666|response to hypoxia;	GO:0030867|rough endoplasmic reticulum membrane;	GO:0005506|iron ion binding;GO:0031418|L-ascorbic acid binding;GO:0008475|procollagen-lysine 5-dioxygenase activity;
	Col22a1	Collagen alpha-1(XXII) chain	-1.85712	0.0161255	.	GO:0005581|collagen trimer;GO:0005788|endoplasmic reticulum lumen;GO:0005576|extracellular region;	.
	Tnn	Tenascin-N	4.77914	1.89566e-21	GO:0007409|axonogenesis;GO:0007160|cell-matrix adhesion;GO:0070593|dendrite self-avoidance;GO:2001223|negative regulation of neuron migration;GO:0045668|negative regulation of osteoblast differentiation;GO:0033689|negative regulation of osteoblast proliferation;GO:0001764|neuron migration;GO:1990138|neuron projection extension;GO:0002076|osteoblast development;	GO:0097442|CA3 pyramidal cell dendrite;GO:0009986|cell surface;GO:0005576|extracellular region;GO:1990026|hippocampal mossy fiber expansion;GO:0043005|neuron projection;GO:0043025|neuronal cell body;	GO:0042802|identical protein binding;GO:0005178|integrin binding;
	Tnc	Tenascin	3.1048	7.29212e-31	GO:0060447|bud outgrowth involved in lung branching;GO:0007155|cell adhesion;GO:0071799|cellular response to prostaglandin D stimulus;GO:0071300|cellular response to retinoic acid;GO:0071305|cellular response to vitamin D;GO:0060739|mesenchymal-epithelial cell signaling involved in prostate gland development;GO:0007162|negative regulation of cell adhesion;GO:0007528|neuromuscular junction develop…	GO:0005604|basement membrane;GO:0031012|extracellular matrix;GO:0005576|extracellular region;GO:0005615|extracellular space;GO:0005614|interstitial matrix;	GO:0001968|fibronectin binding;GO:0045545|syndecan binding;
	Mmp9	Matrix metalloproteinase-9	3.48868	7.75808e-09	GO:0007568|aging;GO:0071460|cellular response to cell-matrix adhesion;GO:0071345|cellular response to cytokine stimulus;GO:0071347|cellular response to interleukin-1;GO:0071283|cellular response to iron(III) ion;GO:0071222|cellular response to lipopolysaccharide;GO:0071404|cellular response to low-density lipoprotein particle stimulus;GO:0071356|cellular response to tumor necrosis factor;GO:00305…	GO:0031012|extracellular matrix;GO:0005615|extracellular space;GO:0032991|macromolecular complex;	GO:0001968|fibronectin binding;GO:0004222|metalloendopeptidase activity;GO:0008237|metallopeptidase activity;GO:0008233|peptidase activity;GO:0044877|macromolecular complex binding;GO:0008270|zinc ion binding;
	Col8a1	Collagen alpha-1(VIII) chain	3.33778	1.62107e-24	GO:0001525|angiogenesis;GO:0048593|camera-type eye morphogenesis;GO:0007155|cell adhesion;GO:0035987|endodermal cell differentiation;GO:0050673|epithelial cell proliferation;GO:0010811|positive regulation of cell-substrate adhesion;	GO:0005604|basement membrane;GO:0005581|collagen trimer;GO:0031012|extracellular matrix;GO:0005615|extracellular space;	.
	Col11a1	Collagen alpha-1(XI) chain	4.73425	7.4587e-43	GO:0001502|cartilage condensation;GO:0002063|chondrocyte development;GO:0030199|collagen fibril organization;GO:0050910|detection of mechanical stimulus involved in sensory perception of sound;GO:0048704|embryonic skeletal system morphogenesis;GO:0035987|endodermal cell differentiation;GO:0042472|inner ear morphogenesis;GO:0001503|ossification;GO:0006029|proteoglycan metabolic process;GO:0035989|…	GO:0005592|collagen type XI trimer;GO:0031012|extracellular matrix;	GO:0005201|extracellular matrix structural constituent;GO:0046872|metal ion binding;
	Mpo	Myeloperoxidase	-2.50929	0.0202599	GO:0007568|aging;GO:0042742|defense response to bacterium;GO:0050832|defense response to fungus;GO:0042744|hydrogen peroxide catabolic process;GO:0002149|hypochlorous acid biosynthetic process;GO:0034374|low-density lipoprotein particle remodeling;GO:0044130|negative regulation of growth of symbiont in host;GO:0055114|oxidation-reduction process;GO:0019430|removal of superoxide radicals;GO:000267…	GO:0042582|azurophil granule;GO:0005615|extracellular space;GO:0043231|intracellular membrane-bounded organelle;GO:0005739|mitochondrion;GO:0005634|nucleus;GO:0030141|secretory granule;	GO:0020037|heme binding;GO:0008201|heparin binding;GO:0046872|metal ion binding;GO:0004601|peroxidase activity;
dark orange cells represent hub genes in gene modules

## Sheet: Table S9
Table S9. List of transcription factors and target gene
Category	Genename	Description	FoldChange	P.adjust	GO:biological_process	GO:cellular_component	GO:molecular_function
Transcription factors	Irf4	Proto-oncogene c-Fos	2.48398	4.91446e-06	GO:0007568|aging;GO:0071276|cellular response to cadmium ion;GO:0071277|cellular response to calcium ion;GO:0031668|cellular response to extracellular stimulus;GO:0032870|cellular response to hormone stimulus;GO:0034614|cellular response to reactive oxygen species;GO:0001661|conditioned taste aversion;GO:0007565|female pregnancy;GO:0007399|nervous system development;GO:1901216|positive regulation…	GO:0005829|cytosol;GO:0005783|endoplasmic reticulum;GO:0016020|membrane;GO:0043005|neuron projection;GO:0005654|nucleoplasm;GO:0005634|nucleus;GO:0032993|protein-DNA complex;GO:0035976|AP1 complex;	GO:0003682|chromatin binding;GO:0003677|DNA binding;GO:0003700|transcription factor activity, sequence-specific DNA binding;GO:0003690|double-stranded DNA binding;GO:0046982|protein heterodimerization activity;GO:0070412|R-SMAD binding;GO:0001102|RNA polymerase II activating transcription factor binding;GO:0000979|RNA polymerase II core promoter sequence-specific DNA binding;GO:0000978|RNA polyme…
	Fos	Interferon regulatory factor 4	3.67409	0.00547618	GO:0042832|defense response to protozoan;GO:0043966|histone H3 acetylation;GO:0043967|histone H4 acetylation;GO:0043011|myeloid dendritic cell differentiation;GO:0034122|negative regulation of toll-like receptor signaling pathway;GO:0043388|positive regulation of DNA binding;GO:0045082|positive regulation of interleukin-10 biosynthetic process;GO:0045368|positive regulation of interleukin-13 bios…	GO:0000788|nuclear nucleosome;GO:0005654|nucleoplasm;	GO:0003700|transcription factor activity, sequence-specific DNA binding;GO:0016279|protein-lysine N-methyltransferase activity;GO:0000978|RNA polymerase II core promoter proximal region sequence-specific DNA binding;GO:0043565|sequence-specific DNA binding;GO:0001077|transcriptional activator activity, RNA polymerase II core promoter proximal region sequence-specific binding;
	Spi1	Transcription factor PU.1	2.43422	0.000778075	GO:0060033|anatomical structure regression;GO:1902262|apoptotic process involved in patterning of blood vessels;GO:0030154|cell differentiation;GO:0071361|cellular response to ethanol;GO:0030218|erythrocyte differentiation;GO:0030851|granulocyte differentiation;GO:0043966|histone H3 acetylation;GO:0044027|hypermethylation of CpG island;GO:0030098|lymphocyte differentiation;GO:0002320|lymphoid pro…	GO:0000790|nuclear chromatin;GO:0005654|nucleoplasm;GO:0005634|nucleus;	GO:0001047|core promoter binding;GO:0003700|transcription factor activity, sequence-specific DNA binding;GO:0051525|NFAT protein binding;GO:0000980|RNA polymerase II distal enhancer sequence-specific DNA binding;GO:0000978|RNA polymerase II core promoter proximal region sequence-specific DNA binding;GO:0000981|RNA polymerase II transcription factor activity, sequence-specific DNA binding;GO:00010…
Target genes	Myog	Myogenin	0.283999	0.000855868	GO:0007049|cell cycle;GO:0071392|cellular response to estradiol stimulus;GO:0071363|cellular response to growth factor stimulus;GO:0071285|cellular response to lithium ion;GO:0071356|cellular response to tumor necrosis factor;GO:0042789|mRNA transcription from RNA polymerase II promoter;GO:0007517|muscle organ development;GO:0014902|myotube differentiation;GO:0008285|negative regulation of cell p…	GO:0005654|nucleoplasm;GO:0005634|nucleus;GO:0032993|protein-DNA complex;	GO:0031490|chromatin DNA binding;GO:0001047|core promoter binding;GO:0003677|DNA binding;GO:0003700|transcription factor activity, sequence-specific DNA binding;GO:0070888|E-box binding;GO:0046983|protein dimerization activity;GO:0000987|core promoter proximal region sequence-specific DNA binding;GO:0000978|RNA polymerase II core promoter proximal region sequence-specific DNA binding;GO:0000977|R…
	Ctgf	Connective tissue growth factor	7.94824	8.84214e-19	GO:0007568|aging;GO:0001525|angiogenesis;GO:0001502|cartilage condensation;GO:0007155|cell adhesion;GO:0030154|cell differentiation;GO:0016477|cell migration;GO:0007267|cell-cell signaling;GO:0007160|cell-matrix adhesion;GO:0035988|chondrocyte proliferation;GO:0060401|cytosolic calcium ion transport;GO:0071897|DNA biosynthetic process;GO:0070278|extracellular matrix constituent secretion;GO:00085…	GO:0005938|cell cortex;GO:0005801|cis-Golgi network;GO:0005829|cytosol;GO:0005615|extracellular space;GO:0048471|perinuclear region of cytoplasm;	GO:0001968|fibronectin binding;GO:0008083|growth factor activity;GO:0008201|heparin binding;GO:0005520|insulin-like growth factor binding;GO:0005178|integrin binding;GO:0008022|protein C-terminus binding;
	Mef2c	Myocyte-specific enhancer factor 2C	0.464276	0.00547618	GO:0001782|B cell homeostasis;GO:0042100|B cell proliferation;GO:0050853|B cell receptor signaling pathway;GO:0001568|blood vessel development;GO:0001974|blood vessel remodeling;GO:0003211|cardiac ventricle formation;GO:0035051|cardiocyte differentiation;GO:0071277|cellular response to calcium ion;GO:0035690|cellular response to drug;GO:0071498|cellular response to fluid shear stress;GO:0071222|c…	GO:0005737|cytoplasm;GO:0016607|nuclear speck;GO:0005634|nucleus;GO:0032991|macromolecular complex;GO:0016528|sarcoplasm;	GO:0003677|DNA binding;GO:0003700|transcription factor activity, sequence-specific DNA binding;GO:0046983|protein dimerization activity;GO:0000977|RNA polymerase II regulatory region sequence-specific DNA binding;GO:0000981|RNA polymerase II transcription factor activity, sequence-specific DNA binding;GO:0000983|transcription factor activity, RNA polymerase II core promoter sequence-specific;GO:0…
	Srebf1	Sterol regulatory element-binding protein 1	0.313548	1.52746e-06	GO:0007568|aging;GO:0071398|cellular response to fatty acid;GO:0032869|cellular response to insulin stimulus;GO:0009267|cellular response to starvation;GO:0008203|cholesterol metabolic process;GO:0007623|circadian rhythm;GO:0045444|fat cell differentiation;GO:0008286|insulin receptor signaling pathway;GO:0008610|lipid biosynthetic process;GO:0030324|lung development;GO:0042789|mRNA transcription …	GO:0005737|cytoplasm;GO:0005789|endoplasmic reticulum membrane;GO:0012507|ER to Golgi transport vesicle membrane;GO:0000139|Golgi membrane;GO:0016021|integral component of membrane;GO:0043231|intracellular membrane-bounded organelle;GO:0005634|nucleus;GO:0032991|macromolecular complex;	GO:0003682|chromatin binding;GO:0003677|DNA binding;GO:0003700|transcription factor activity, sequence-specific DNA binding;GO:0004879|RNA polymerase II transcription factor activity, ligand-activated sequence-specific DNA binding;GO:0046983|protein dimerization activity;GO:0019901|protein kinase binding;GO:0044877|macromolecular complex binding;GO:0000978|RNA polymerase II core promoter proximal…

[truncated: 4 more sheets: Table S10, Table S11, Table S12, Table S13]
